# Supplementary material for: Molecular simulation of gases competitive adsorption in lignite and analysis of original CO desorption
Source: Sci Rep. 2021 Jun 3;11:11706. doi: 10.1038/s41598-021-91197-0 (PMC8175335; doi:10.1038/s41598-021-91197-0)
Supplement: Supplementary file 1 — Supplementary Information 1. [file 41598_2021_91197_MOESM1_ESM.c3xml]

<?xml version="1.0" encoding="UTF-8" ?>

<C3XML

 version="19.1.1"

><model

 id="1"

 showAtomSymbol="Hide"

 showAtomSerialNumber="Hide"

 showAtomDots="Hide"

 objectDisplayMode="BallAndStick"

 colorByMode="ColorByElement"

 backgroundColor="0xffff8000"

 backgroundShape="10"

 backgroundShapeColor="0xff000000"

 backgroundPicAlign="0"

 backgroundPicOffset="0 0"

 backgroundPicAlpha="255"

 backgroundPicTransparent="no"

 backgroundPicTransColor="0xffffffff"

 selectedColor="0xff00ffff"

 alphaHelixColor="0xffff5780"

 betaSheetColor="0xffc00024"

 coilColor="0xffff57c0"

 nucleicAcidColor="0xffc0c000"

 labelFontName="Times New Roman"

 labelFontSize="12"

 labelFontColor="0xff00ff00"

 sphereSizeBy="SizeByRadius"

 sphereSizeScale="25"

 dotsSizeBy="SizeByRadius"

 dotsDensity="50"

 buildingAutoRectify="yes"

 buildingAutoCleanupAtomTypes="yes"

 buildingAutoApplyStandards="yes"

 buildingAutoCenter="yes"

 macroMol="no"

 buildingBondProximatePercent="10"

 hydrogenAtomDisplayMode="ShowAllHydrogens"

 hydrogenBondDisplayMode="HideHydrogenBonds"

 lonePairDisplayMode="ShowAllLonePairs"

 showResidueLabels="no"

 displayDelocalizedSystems="yes"

><view

 id="2"

 viewScaleFactor="18.9"

 viewWidthPixels="876"

 viewHeightPixels="732"

 viewTransform=" -0.884241 -0.322104 0.338182 0 -0.330497 -0.0800623 -0.940405 0 0.329984 -0.943313 -0.0356602 0 0 0 0 1"

 fieldOfView="0.785398"

 stereoMode="Disabled"

 viewFocusCenter="7.80356e-15 -1.43505e-16 3.87851e-18"

 viewOffset="-2.44444 -2.11111 0"

/><group

 id="3"

 isCollapsed="yes"

 groupName="Main"

><fragment

 id="4"

 groupName="Fragment"

 groupID="1"

><atom

 id="454"

 atType="C Alkene"

 symbol="C"

 userNum="1"

 cartCoords="-5.83553 0.745026 -4.50267"

/><atom

 id="9"

 atType="C Alkene"

 symbol="C"

 userNum="2"

 cartCoords="-4.54763 1.15912 -4.84738"

/><atom

 id="457"

 atType="C Alkene"

 symbol="C"

 userNum="3"

 cartCoords="-3.93939 0.663977 -6.00228"

/><atom

 id="459"

 atType="C Alkene"

 symbol="C"

 userNum="4"

 cartCoords="-4.61339 -0.254618 -6.80892"

/><atom

 id="461"

 atType="C Alkene"

 symbol="C"

 userNum="5"

 cartCoords="-5.89379 -0.678487 -6.45773"

/><atom

 id="452"

 atType="C Alkene"

 symbol="C"

 userNum="6"

 cartCoords="-6.51394 -0.161604 -5.31519"

/><atom

 id="450"

 atType="O Enol"

 symbol="O"

 userNum="7"

 cartCoords="-7.78375 -0.506962 -4.92746"

/><atom

 id="449"

 atType="C Alkane"

 symbol="C"

 userNum="8"

 cartCoords="-8.49354 -1.15334 -5.99004"

/><atom

 id="6"

 atType="C Alkane"

 symbol="C"

 userNum="9"

 cartCoords="-7.62208 -2.20536 -6.65594"

/><atom

 id="464"

 atType="O Enol"

 symbol="O"

 userNum="10"

 cartCoords="-6.4872 -1.59873 -7.28422"

/><atom

 id="7"

 atType="C Alkene"

 symbol="C"

 userNum="11"

 cartCoords="-8.42811 -2.92746 -7.6903"

/><atom

 id="10"

 atType="C Carbonyl"

 symbol="C"

 userNum="12"

 cartCoords="-3.88925 2.03989 -4.06254"

/><atom

 id="12"

 atType="C Alkene"

 symbol="C"

 userNum="13"

 cartCoords="-2.64797 1.74955 -3.61519"

/><atom

 id="468"

 atType="C Alkene"

 symbol="C"

 userNum="14"

 cartCoords="-2.04619 0.540456 -3.96365"

/><atom

 id="470"

 atType="C Alkene"

 symbol="C"

 userNum="15"

 cartCoords="-0.764644 0.240672 -3.50166"

/><atom

 id="16"

 atType="C Alkene"

 symbol="C"

 userNum="16"

 cartCoords="-0.0849477 1.15003 -2.69137"

/><atom

 id="473"

 atType="C Alkene"

 symbol="C"

 userNum="17"

 cartCoords="-0.686676 2.35915 -2.34299"

/><atom

 id="475"

 atType="C Alkene"

 symbol="C"

 userNum="18"

 cartCoords="-1.96827 2.65891 -2.8049"

/><atom

 id="14"

 atType="O Carbonyl"

 symbol="O"

 userNum="19"

 cartCoords="-4.41047 3.08705 -3.76076"

/><atom

 id="17"

 atType="C Alkane"

 symbol="C"

 userNum="20"

 cartCoords="1.29044 0.828268 -2.1956"

/><atom

 id="19"

 atType="C Carbonyl"

 symbol="C"

 userNum="21"

 cartCoords="1.32739 0.958379 -0.692673"

/><atom

 id="21"

 atType="C Alkane"

 symbol="C"

 userNum="22"

 cartCoords="0.0834673 1.36132 0.0605753"

/><atom

 id="23"

 atType="O Carbonyl"

 symbol="O"

 userNum="23"

 cartCoords="2.35276 0.739971 -0.0925324"

/><atom

 id="25"

 atType="C Alkane"

 symbol="C"

 userNum="24"

 cartCoords="0.388242 1.41868 1.55167"

/><atom

 id="27"

 atType="O Ether"

 symbol="O"

 userNum="25"

 cartCoords="1.7544 1.07386 1.77341"

/><atom

 id="29"

 atType="C Alkane"

 symbol="C"

 userNum="26"

 cartCoords="-0.500501 0.428082 2.2922"

/><atom

 id="31"

 atType="C Alkene"

 symbol="C"

 userNum="27"

 cartCoords="0.0182716 0.235318 3.68314"

/><atom

 id="33"

 atType="C Alkane"

 symbol="C"

 userNum="28"

 cartCoords="2.10008 1.42803 3.08515"

/><atom

 id="35"

 atType="C Alkene"

 symbol="C"

 userNum="29"

 cartCoords="1.21868 0.696542 4.04903"

/><atom

 id="38"

 atType="C Carbonyl"

 symbol="C"

 userNum="30"

 cartCoords="-1.90981 0.964204 2.35135"

/><atom

 id="40"

 atType="O Carbonyl"

 symbol="O"

 userNum="31"

 cartCoords="-2.25776 1.64652 3.2855"

/><atom

 id="42"

 atType="C Alkene"

 symbol="C"

 userNum="32"

 cartCoords="-2.78242 0.681108 1.35958"

/><atom

 id="478"

 atType="C Alkene"

 symbol="C"

 userNum="33"

 cartCoords="-2.38062 -0.106723 0.280977"

/><atom

 id="135"

 atType="C Alkene"

 symbol="C"

 userNum="34"

 cartCoords="-3.28155 -0.39889 -0.743042"

/><atom

 id="481"

 atType="C Alkene"

 symbol="C"

 userNum="35"

 cartCoords="-4.58421 0.096679 -0.688334"

/><atom

 id="47"

 atType="C Alkene"

 symbol="C"

 userNum="36"

 cartCoords="-4.98604 0.884417 0.390289"

/><atom

 id="44"

 atType="C Alkene"

 symbol="C"

 userNum="37"

 cartCoords="-4.08508 1.17668 1.41428"

/><atom

 id="45"

 atType="O Enol"

 symbol="O"

 userNum="38"

 cartCoords="-4.47535 1.942 2.46214"

/><atom

 id="48"

 atType="C Alkane"

 symbol="C"

 userNum="39"

 cartCoords="-6.38416 1.41621 0.449001"

/><atom

 id="50"

 atType="O Ether"

 symbol="O"

 userNum="40"

 cartCoords="-6.54823 2.17327 1.61757"

/><atom

 id="52"

 atType="C Alkane"

 symbol="C"

 userNum="41"

 cartCoords="-7.86982 2.64123 1.61501"

/><atom

 id="54"

 atType="C Carbonyl"

 symbol="C"

 userNum="42"

 cartCoords="-8.57432 2.14965 0.374403"

/><atom

 id="56"

 atType="O Carbonyl"

 symbol="O"

 userNum="43"

 cartCoords="-8.5512 2.81173 -0.635737"

/><atom

 id="58"

 atType="C Alkane"

 symbol="C"

 userNum="44"

 cartCoords="-9.30769 0.831018 0.395632"

/><atom

 id="60"

 atType="C Alkane"

 symbol="C"

 userNum="45"

 cartCoords="-9.18366 0.202499 1.77734"

/><atom

 id="486"

 atType="C Alkane"

 symbol="C"

 userNum="46"

 cartCoords="-10.5757 0.029757 2.37573"

/><atom

 id="68"

 atType="C Alkane"

 symbol="C"

 userNum="47"

 cartCoords="-10.514 -0.794366 3.65533"

/><atom

 id="491"

 atType="O Carboxyl"

 symbol="O"

 userNum="48"

 cartCoords="-9.88484 -2.05333 3.41666"

/><atom

 id="62"

 atType="C Carbonyl"

 symbol="C"

 userNum="49"

 cartCoords="-8.53618 -1.90541 2.97231"

/><atom

 id="65"

 atType="C Alkane"

 symbol="C"

 userNum="50"

 cartCoords="-8.48247 -1.14608 1.65298"

/><atom

 id="63"

 atType="O Carbonyl"

 symbol="O"

 userNum="51"

 cartCoords="-7.56929 -2.32528 3.5623"

/><atom

 id="66"

 atType="C Alkane"

 symbol="C"

 userNum="52"

 cartCoords="-7.02691 -0.918195 1.26707"

/><atom

 id="69"

 atType="C Alkane"

 symbol="C"

 userNum="53"

 cartCoords="-11.9296 -1.03249 4.16417"

/><atom

 id="71"

 atType="C Alkene"

 symbol="C"

 userNum="54"

 cartCoords="-7.8699 4.13818 1.62798"

/><atom

 id="73"

 atType="C Alkene"

 symbol="C"

 userNum="55"

 cartCoords="-6.71208 4.80666 1.63955"

/><atom

 id="75"

 atType="C Alkene"

 symbol="C"

 userNum="56"

 cartCoords="-6.71215 6.14361 1.65113"

/><atom

 id="77"

 atType="C Alkene"

 symbol="C"

 userNum="57"

 cartCoords="-7.87005 6.81208 1.65113"

/><atom

 id="79"

 atType="C Alkene"

 symbol="C"

 userNum="58"

 cartCoords="-9.02787 6.14359 1.63955"

/><atom

 id="81"

 atType="C Alkene"

 symbol="C"

 userNum="59"

 cartCoords="-9.0278 4.80664 1.62798"

/><atom

 id="84"

 atType="C Alkene"

 symbol="C"

 userNum="60"

 cartCoords="-5.55431 6.81218 1.65113"

/><atom

 id="86"

 atType="C Alkene"

 symbol="C"

 userNum="61"

 cartCoords="-5.55337 8.14743 1.71954"

/><atom

 id="88"

 atType="C Alkene"

 symbol="C"

 userNum="62"

 cartCoords="-6.71219 8.81759 1.65113"

/><atom

 id="90"

 atType="C Alkene"

 symbol="C"

 userNum="63"

 cartCoords="-7.87006 8.14908 1.65113"

/><atom

 id="93"

 atType="O Enol"

 symbol="O"

 userNum="64"

 cartCoords="-8.98939 8.91262 1.66287"

/><atom

 id="95"

 atType="C Alkane"

 symbol="C"

 userNum="65"

 cartCoords="-9.9661 8.35146 2.49757"

/><atom

 id="97"

 atType="C Alkane"

 symbol="C"

 userNum="66"

 cartCoords="-10.3421 6.86024 1.62623"

/><atom

 id="100"

 atType="C Carbonyl"

 symbol="C"

 userNum="67"

 cartCoords="-4.41502 6.09077 1.56872"

/><atom

 id="102"

 atType="C Alkane"

 symbol="C"

 userNum="68"

 cartCoords="-4.63221 4.58242 0.759375"

/><atom

 id="104"

 atType="O Enol"

 symbol="O"

 userNum="69"

 cartCoords="-5.59267 4.04326 1.6268"

/><atom

 id="107"

 atType="O Carbonyl"

 symbol="O"

 userNum="70"

 cartCoords="-3.35572 6.46258 2.01472"

/><atom

 id="109"

 atType="C Alkane"

 symbol="C"

 userNum="71"

 cartCoords="-6.70959 10.3119 1.56187"

/><atom

 id="111"

 atType="C Alkane"

 symbol="C"

 userNum="72"

 cartCoords="-4.25654 8.89492 1.74193"

/><atom

 id="113"

 atType="C Alkane"

 symbol="C"

 userNum="73"

 cartCoords="-5.85465 10.886 2.68393"

/><atom

 id="115"

 atType="C Alkane"

 symbol="C"

 userNum="74"

 cartCoords="-4.24464 9.92454 0.619765"

/><atom

 id="117"

 atType="C Alkane"

 symbol="C"

 userNum="75"

 cartCoords="-5.69032 12.3863 2.48014"

/><atom

 id="119"

 atType="C Alkene"

 symbol="C"

 userNum="76"

 cartCoords="-3.11342 10.8816 0.832705"

/><atom

 id="121"

 atType="C Alkane"

 symbol="C"

 userNum="77"

 cartCoords="-4.77027 12.6908 0.940509"

/><atom

 id="123"

 atType="C Alkene"

 symbol="C"

 userNum="78"

 cartCoords="-3.36139 12.1867 0.984023"

/><atom

 id="126"

 atType="C Alkene"

 symbol="C"

 userNum="79"

 cartCoords="-1.85428 10.4329 0.860119"

/><atom

 id="128"

 atType="C Alkene"

 symbol="C"

 userNum="80"

 cartCoords="-0.843941 11.2876 1.0503"

/><atom

 id="130"

 atType="C Alkene"

 symbol="C"

 userNum="81"

 cartCoords="-1.0911 12.5941 1.19016"

/><atom

 id="132"

 atType="C Alkene"

 symbol="C"

 userNum="82"

 cartCoords="-2.35022 13.0429 1.16275"

/><atom

 id="136"

 atType="O Enol"

 symbol="O"

 userNum="83"

 cartCoords="-2.89126 -1.16413 -1.79094"

/><atom

 id="138"

 atType="C Alkane"

 symbol="C"

 userNum="84"

 cartCoords="-3.94329 -1.33495 -2.7018"

/><atom

 id="140"

 atType="C Carbonyl"

 symbol="C"

 userNum="85"

 cartCoords="-3.47752 -2.18983 -3.85476"

/><atom

 id="142"

 atType="C Alkane"

 symbol="C"

 userNum="86"

 cartCoords="-4.42776 -2.524 -4.97835"

/><atom

 id="144"

 atType="C Alkane"

 symbol="C"

 userNum="87"

 cartCoords="-3.71427 -3.39217 -6.00633"

/><atom

 id="146"

 atType="C Carbonyl"

 symbol="C"

 userNum="88"

 cartCoords="-3.24451 -4.6671 -5.34984"

/><atom

 id="148"

 atType="C Alkane"

 symbol="C"

 userNum="89"

 cartCoords="-3.51505 -4.90528 -3.88452"

/><atom

 id="150"

 atType="C Alkene"

 symbol="C"

 userNum="90"

 cartCoords="-4.65831 -3.72363 -7.11985"

/><atom

 id="158"

 atType="C Alkene"

 symbol="C"

 userNum="91"

 cartCoords="-4.35898 -3.33716 -8.4262"

/><atom

 id="155"

 atType="C Alkene"

 symbol="C"

 userNum="92"

 cartCoords="-5.2387 -3.64591 -9.4637"

/><atom

 id="496"

 atType="C Alkene"

 symbol="C"

 userNum="93"

 cartCoords="-6.41759 -4.3412 -9.19482"

/><atom

 id="152"

 atType="C Alkene"

 symbol="C"

 userNum="94"

 cartCoords="-6.71687 -4.72776 -7.88852"

/><atom

 id="499"

 atType="C Alkene"

 symbol="C"

 userNum="95"

 cartCoords="-5.8372 -4.41892 -6.85097"

/><atom

 id="153"

 atType="C Alkane"

 symbol="C"

 userNum="96"

 cartCoords="-7.9821 -5.47405 -7.6"

/><atom

 id="156"

 atType="O Enol"

 symbol="O"

 userNum="97"

 cartCoords="-4.94803 -3.27039 -10.7328"

/><atom

 id="159"

 atType="C Alkane"

 symbol="C"

 userNum="98"

 cartCoords="-3.09366 -2.59104 -8.71476"

/><atom

 id="161"

 atType="C Alkane"

 symbol="C"

 userNum="99"

 cartCoords="-4.5416 -6.02186 -3.74681"

/><atom

 id="163"

 atType="C Alkene"

 symbol="C"

 userNum="100"

 cartCoords="-4.56462 -6.50661 -2.33065"

/><atom

 id="165"

 atType="C Alkene"

 symbol="C"

 userNum="101"

 cartCoords="-3.53272 -6.29862 -1.50635"

/><atom

 id="167"

 atType="C Alkene"

 symbol="C"

 userNum="102"

 cartCoords="-2.42936 -5.69222 -1.9563"

/><atom

 id="169"

 atType="O Enol"

 symbol="O"

 userNum="103"

 cartCoords="-2.26799 -5.24346 -3.22461"

/><atom

 id="172"

 atType="C Alkene"

 symbol="C"

 userNum="104"

 cartCoords="-5.6421 -7.16997 -1.89871"

/><atom

 id="174"

 atType="C Alkene"

 symbol="C"

 userNum="105"

 cartCoords="-5.6924 -7.61548 -0.639127"

/><atom

 id="176"

 atType="C Alkene"

 symbol="C"

 userNum="106"

 cartCoords="-4.65024 -7.4207 0.183239"

/><atom

 id="178"

 atType="C Alkene"

 symbol="C"

 userNum="107"

 cartCoords="-3.59973 -6.70728 -0.235097"

/><atom

 id="181"

 atType="C Alkene"

 symbol="C"

 userNum="108"

 cartCoords="-2.61077 -6.41232 0.614926"

/><atom

 id="183"

 atType="C Alkene"

 symbol="C"

 userNum="109"

 cartCoords="-1.46891 -5.88263 0.142263"

/><atom

 id="185"

 atType="C Alkene"

 symbol="C"

 userNum="110"

 cartCoords="-1.39746 -5.48422 -1.132"

/><atom

 id="188"

 atType="C Alkane"

 symbol="C"

 userNum="111"

 cartCoords="-0.182619 -4.79097 -1.66546"

/><atom

 id="190"

 atType="C Alkene"

 symbol="C"

 userNum="112"

 cartCoords="0.477445 -4.02222 -0.563486"

/><atom

 id="192"

 atType="C Alkane"

 symbol="C"

 userNum="113"

 cartCoords="-0.324392 -5.67798 1.08866"

/><atom

 id="194"

 atType="C Alkene"

 symbol="C"

 userNum="114"

 cartCoords="0.407008 -4.4284 0.708371"

/><atom

 id="197"

 atType="C Alkene"

 symbol="C"

 userNum="115"

 cartCoords="1.00716 -3.72015 1.67054"

/><atom

 id="199"

 atType="C Alkene"

 symbol="C"

 userNum="116"

 cartCoords="1.67774 -2.60571 1.36085"

/><atom

 id="201"

 atType="C Alkene"

 symbol="C"

 userNum="117"

 cartCoords="1.74818 -2.19952 0.0889951"

/><atom

 id="203"

 atType="C Alkene"

 symbol="C"

 userNum="118"

 cartCoords="1.13848 -2.90169 -0.871733"

/><atom

 id="206"

 atType="C Alkane"

 symbol="C"

 userNum="119"

 cartCoords="0.919063 -4.21054 3.08219"

/><atom

 id="208"

 atType="C Alkane"

 symbol="C"

 userNum="120"

 cartCoords="2.372 -1.79591 2.4112"

/><atom

 id="210"

 atType="C Carbonyl"

 symbol="C"

 userNum="121"

 cartCoords="2.45568 -2.59478 3.68865"

/><atom

 id="212"

 atType="O Carboxyl"

 symbol="O"

 userNum="122"

 cartCoords="1.23079 -3.16399 3.96149"

/><atom

 id="215"

 atType="C Alkane"

 symbol="C"

 userNum="123"

 cartCoords="-0.495184 -4.70236 3.36067"

/><atom

 id="217"

 atType="C Carbonyl"

 symbol="C"

 userNum="124"

 cartCoords="-2.75756 -6.64456 1.93769"

/><atom

 id="219"

 atType="O Carboxyl"

 symbol="O"

 userNum="125"

 cartCoords="-3.26672 -5.69514 2.73116"

/><atom

 id="221"

 atType="O Carbonyl"

 symbol="O"

 userNum="126"

 cartCoords="3.44637 -2.7168 4.36903"

/><atom

 id="223"

 atType="O Carbonyl"

 symbol="O"

 userNum="127"

 cartCoords="-2.42913 -7.7094 2.40408"

/><atom

 id="225"

 atType="C Alkane"

 symbol="C"

 userNum="128"

 cartCoords="-6.79221 -7.41388 -2.82541"

/><atom

 id="502"

 atType="C Alkane"

 symbol="C"

 userNum="129"

 cartCoords="-7.24312 -8.86816 -2.69395"

/><atom

 id="504"

 atType="O Ether"

 symbol="O"

 userNum="130"

 cartCoords="-8.37485 -9.12334 -3.5393"

/><atom

 id="227"

 atType="C Alkane"

 symbol="C"

 userNum="131"

 cartCoords="-9.44783 -8.23063 -3.20429"

/><atom

 id="230"

 atType="C Alkane"

 symbol="C"

 userNum="132"

 cartCoords="-8.99686 -6.77633 -3.33562"

/><atom

 id="508"

 atType="O Ether"

 symbol="O"

 userNum="133"

 cartCoords="-7.8652 -6.52116 -2.4904"

/><atom

 id="228"

 atType="C Alkane"

 symbol="C"

 userNum="134"

 cartCoords="-10.6179 -8.47867 -4.14716"

/><atom

 id="231"

 atType="C Alkane"

 symbol="C"

 userNum="135"

 cartCoords="-10.1422 -5.8587 -2.92864"

/><atom

 id="233"

 atType="C Alkane"

 symbol="C"

 userNum="136"

 cartCoords="-11.3486 -6.69799 -2.52876"

/><atom

 id="235"

 atType="C Alkane"

 symbol="C"

 userNum="137"

 cartCoords="-9.70859 -4.99964 -1.74818"

/><atom

 id="237"

 atType="O Carbonyl"

 symbol="O"

 userNum="138"

 cartCoords="-2.34396 -2.60666 -3.87828"

/><atom

 id="239"

 atType="O Carbonyl"

 symbol="O"

 userNum="139"

 cartCoords="-2.65189 -5.49704 -5.99734"

/><atom

 id="241"

 atType="C Alkene"

 symbol="C"

 userNum="140"

 cartCoords="1.64971 0.518212 5.30212"

/><atom

 id="243"

 atType="C Alkene"

 symbol="C"

 userNum="141"

 cartCoords="0.889976 -0.141031 6.18289"

/><atom

 id="245"

 atType="C Alkene"

 symbol="C"

 userNum="142"

 cartCoords="-0.305612 -0.612099 5.8138"

/><atom

 id="247"

 atType="C Alkene"

 symbol="C"

 userNum="143"

 cartCoords="-0.741464 -0.423924 4.56392"

/><atom

 id="250"

 atType="C Alkene"

 symbol="C"

 userNum="144"

 cartCoords="-1.07024 -1.26134 6.69776"

/><atom

 id="252"

 atType="C Alkene"

 symbol="C"

 userNum="145"

 cartCoords="-2.26583 -1.73242 6.32869"

/><atom

 id="254"

 atType="C Alkene"

 symbol="C"

 userNum="146"

 cartCoords="-2.6968 -1.55426 5.07565"

/><atom

 id="256"

 atType="C Alkene"

 symbol="C"

 userNum="147"

 cartCoords="-1.93208 -0.904948 4.19162"

/><atom

 id="259"

 atType="C Alkane"

 symbol="C"

 userNum="148"

 cartCoords="-3.10149 -2.44328 7.3472"

/><atom

 id="261"

 atType="C Alkane"

 symbol="C"

 userNum="149"

 cartCoords="-4.55517 -2.45407 6.8931"

/><atom

 id="263"

 atType="C Alkane"

 symbol="C"

 userNum="150"

 cartCoords="-4.52023 -3.12958 5.59894"

/><atom

 id="265"

 atType="C Alkane"

 symbol="C"

 userNum="151"

 cartCoords="-4.03524 -2.05725 4.63228"

/><atom

 id="268"

 atType="C Alkane"

 symbol="C"

 userNum="152"

 cartCoords="1.40319 -0.322636 7.5774"

/><atom

 id="270"

 atType="C Alkane"

 symbol="C"

 userNum="153"

 cartCoords="0.269117 -0.309107 8.53617"

/><atom

 id="272"

 atType="C Alkane"

 symbol="C"

 userNum="154"

 cartCoords="-0.624322 -1.46724 8.11189"

/><atom

 id="275"

 atType="C Alkane"

 symbol="C"

 userNum="155"

 cartCoords="-1.8425 -1.5285 9.02394"

/><atom

 id="277"

 atType="C Alkane"

 symbol="C"

 userNum="156"

 cartCoords="-1.53874 -2.42307 10.2185"

/><atom

 id="279"

 atType="C Alkane"

 symbol="C"

 userNum="157"

 cartCoords="-2.18026 -0.12643 9.51348"

/><atom

 id="281"

 atType="C Alkane"

 symbol="C"

 userNum="158"

 cartCoords="3.55386 1.05543 3.34445"

/><atom

 id="283"

 atType="C Alkane"

 symbol="C"

 userNum="159"

 cartCoords="4.34348 2.30752 3.70263"

/><atom

 id="285"

 atType="O Ether"

 symbol="O"

 userNum="160"

 cartCoords="3.59844 3.44382 3.35716"

/><atom

 id="287"

 atType="C Alkane"

 symbol="C"

 userNum="161"

 cartCoords="4.33174 4.69579 3.56974"

/><atom

 id="289"

 atType="C Alkene"

 symbol="C"

 userNum="162"

 cartCoords="5.63848 2.31175 2.95166"

/><atom

 id="291"

 atType="C Alkene"

 symbol="C"

 userNum="163"

 cartCoords="5.66455 4.62657 2.89164"

/><atom

 id="293"

 atType="C Alkene"

 symbol="C"

 userNum="164"

 cartCoords="6.18911 1.13974 2.61883"

/><atom

 id="295"

 atType="C Alkene"

 symbol="C"

 userNum="165"

 cartCoords="7.40952 1.11054 2.06672"

/><atom

 id="297"

 atType="C Alkene"

 symbol="C"

 userNum="166"

 cartCoords="8.02076 2.25348 1.73861"

/><atom

 id="299"

 atType="C Alkene"

 symbol="C"

 userNum="167"

 cartCoords="7.44085 3.42555 2.01702"

/><atom

 id="301"

 atType="C Alkene"

 symbol="C"

 userNum="168"

 cartCoords="6.2497 3.45469 2.62355"

/><atom

 id="304"

 atType="C Alkene"

 symbol="C"

 userNum="169"

 cartCoords="8.04681 4.56829 1.6786"

/><atom

 id="306"

 atType="C Alkene"

 symbol="C"

 userNum="170"

 cartCoords="7.43419 5.73779 1.88965"

/><atom

 id="308"

 atType="C Alkene"

 symbol="C"

 userNum="171"

 cartCoords="6.21561 5.76455 2.43912"

/><atom

 id="312"

 atType="C Alkane"

 symbol="C"

 userNum="172"

 cartCoords="3.53056 5.85434 2.99059"

/><atom

 id="314"

 atType="C Alkane"

 symbol="C"

 userNum="173"

 cartCoords="8.13603 6.99729 1.48705"

/><atom

 id="316"

 atType="C Alkane"

 symbol="C"

 userNum="174"

 cartCoords="7.13739 7.95249 0.846863"

/><atom

 id="318"

 atType="C Alkane"

 symbol="C"

 userNum="175"

 cartCoords="5.6942 7.98233 1.49575"

/><atom

 id="320"

 atType="C Alkane"

 symbol="C"

 userNum="176"

 cartCoords="5.50093 7.05597 2.68907"

/><atom

 id="323"

 atType="O Enol"

 symbol="O"

 userNum="177"

 cartCoords="5.43641 9.29382 1.91902"

/><atom

 id="325"

 atType="C Alkene"

 symbol="C"

 userNum="178"

 cartCoords="4.20908 9.38393 2.48608"

/><atom

 id="534"

 atType="N Pyridine"

 symbol="N"

 userNum="179"

 cartCoords="3.07713 9.01812 1.75776"

/><atom

 id="512"

 atType="C Alkene"

 symbol="C"

 userNum="180"

 cartCoords="1.79991 9.15859 2.314"

/><atom

 id="511"

 atType="C Alkene"

 symbol="C"

 userNum="181"

 cartCoords="1.67824 9.74509 3.58453"

/><atom

 id="529"

 atType="C Alkene"

 symbol="C"

 userNum="182"

 cartCoords="2.81311 9.99139 4.37467"

/><atom

 id="327"

 atType="C Alkene"

 symbol="C"

 userNum="183"

 cartCoords="4.07988 9.8423 3.797"

/><atom

 id="328"

 atType="C Alkane"

 symbol="C"

 userNum="184"

 cartCoords="5.30358 10.1771 4.59167"

/><atom

 id="527"

 atType="C Alkane"

 symbol="C"

 userNum="185"

 cartCoords="2.68186 10.3185 5.84537"

/><atom

 id="525"

 atType="O Ether"

 symbol="O"

 userNum="186"

 cartCoords="2.02107 9.2237 6.71728"

/><atom

 id="330"

 atType="C Alkane"

 symbol="C"

 userNum="187"

 cartCoords="2.77282 7.8733 6.78428"

/><atom

 id="331"

 atType="C Alkane"

 symbol="C"

 userNum="188"

 cartCoords="3.10672 7.59195 8.24335"

/><atom

 id="522"

 atType="C Alkane"

 symbol="C"

 userNum="189"

 cartCoords="1.99177 6.65769 6.22884"

/><atom

 id="520"

 atType="C Alkane"

 symbol="C"

 userNum="190"

 cartCoords="1.6593 6.85944 4.75991"

/><atom

 id="336"

 atType="C Carbonyl"

 symbol="C"

 userNum="191"

 cartCoords="0.906398 5.7656 4.02142"

/><atom

 id="517"

 atType="C Alkane"

 symbol="C"

 userNum="192"

 cartCoords="0.686093 6.1582 2.54028"

/><atom

 id="515"

 atType="O Carboxyl"

 symbol="O"

 userNum="193"

 cartCoords="-0.14199 7.44581 2.318"

/><atom

 id="333"

 atType="C Carbonyl"

 symbol="C"

 userNum="194"

 cartCoords="0.592028 8.60085 1.59497"

/><atom

 id="334"

 atType="O Carbonyl"

 symbol="O"

 userNum="195"

 cartCoords="0.224317 9.0286 0.52675"

/><atom

 id="337"

 atType="O Carbonyl"

 symbol="O"

 userNum="196"

 cartCoords="0.531332 4.73182 4.52132"

/><atom

 id="339"

 atType="C Alkane"

 symbol="C"

 userNum="197"

 cartCoords="9.40583 4.53766 1.0516"

/><atom

 id="341"

 atType="C Carbonyl"

 symbol="C"

 userNum="198"

 cartCoords="10.4528 4.39125 2.12841"

/><atom

 id="343"

 atType="O Carboxyl"

 symbol="O"

 userNum="199"

 cartCoords="10.0853 4.31178 3.41248"

/><atom

 id="345"

 atType="O Carbonyl"

 symbol="O"

 userNum="200"

 cartCoords="11.6228 4.34579 1.83111"

/><atom

 id="347"

 atType="C Alkane"

 symbol="C"

 userNum="201"

 cartCoords="9.49607 3.3578 0.0927918"

/><atom

 id="349"

 atType="C Alkane"

 symbol="C"

 userNum="202"

 cartCoords="10.9163 3.24927 -0.446338"

/><atom

 id="351"

 atType="C Alkane"

 symbol="C"

 userNum="203"

 cartCoords="11.0833 4.19408 -1.62912"

/><atom

 id="353"

 atType="C Alkane"

 symbol="C"

 userNum="204"

 cartCoords="11.1797 1.81903 -0.898641"

/><atom

 id="355"

 atType="C Alkane"

 symbol="C"

 userNum="205"

 cartCoords="10.9827 0.87055 0.276575"

/><atom

 id="357"

 atType="O Ether"

 symbol="O"

 userNum="206"

 cartCoords="9.62652 0.911567 0.630178"

/><atom

 id="359"

 atType="C Alkane"

 symbol="C"

 userNum="207"

 cartCoords="9.34852 2.22068 1.04797"

/><atom

 id="362"

 atType="C Carbonyl"

 symbol="C"

 userNum="208"

 cartCoords="11.3674 -0.532339 -0.124657"

/><atom

 id="364"

 atType="C Alkane"

 symbol="C"

 userNum="209"

 cartCoords="11.8603 -0.808562 -1.52389"

/><atom

 id="366"

 atType="O Carbonyl"

 symbol="O"

 userNum="210"

 cartCoords="11.2808 -1.43427 0.67427"

/><atom

 id="368"

 atType="C Alkene"

 symbol="C"

 userNum="211"

 cartCoords="12.3751 -2.21205 -1.60285"

/><atom

 id="370"

 atType="C Alkene"

 symbol="C"

 userNum="212"

 cartCoords="13.6442 -2.47091 -1.93438"

/><atom

 id="372"

 atType="C Carbonyl"

 symbol="C"

 userNum="213"

 cartCoords="14.4497 -1.41852 -2.19681"

/><atom

 id="374"

 atType="C Alkane"

 symbol="C"

 userNum="214"

 cartCoords="13.7913 -0.066021 -2.0769"

/><atom

 id="376"

 atType="O Ether"

 symbol="O"

 userNum="215"

 cartCoords="12.8917 0.086733 -1.84058"

/><atom

 id="379"

 atType="C Alkene"

 symbol="C"

 userNum="216"

 cartCoords="11.5332 -3.21802 -1.34441"

/><atom

 id="381"

 atType="C Alkene"

 symbol="C"

 userNum="217"

 cartCoords="11.9312 -4.48311 -1.51387"

/><atom

 id="383"

 atType="C Alkene"

 symbol="C"

 userNum="218"

 cartCoords="13.1711 -4.74224 -1.94178"

/><atom

 id="385"

 atType="C Alkene"

 symbol="C"

 userNum="219"

 cartCoords="14.0713 -3.73574 -2.00788"

/><atom

 id="388"

 atType="C Carbonyl"

 symbol="C"

 userNum="220"

 cartCoords="11.1175 -5.53562 -1.27863"

/><atom

 id="390"

 atType="C Alkene"

 symbol="C"

 userNum="221"

 cartCoords="11.1598 -6.51015 -2.21335"

/><atom

 id="392"

 atType="C Alkene"

 symbol="C"

 userNum="222"

 cartCoords="12.1725 -6.48787 -3.086"

/><atom

 id="394"

 atType="C Carbonyl"

 symbol="C"

 userNum="223"

 cartCoords="13.0847 -5.49915 -2.96113"

/><atom

 id="397"

 atType="C Alkene"

 symbol="C"

 userNum="224"

 cartCoords="10.2295 -7.46709 -2.29321"

/><atom

 id="399"

 atType="C Alkene"

 symbol="C"

 userNum="225"

 cartCoords="10.3362 -8.4277 -3.21701"

/><atom

 id="401"

 atType="C Alkene"

 symbol="C"

 userNum="226"

 cartCoords="11.3732 -8.43137 -4.06096"

/><atom

 id="403"

 atType="C Alkene"

 symbol="C"

 userNum="227"

 cartCoords="12.2613 -7.42929 -4.0312"

/><atom

 id="406"

 atType="O Carbonyl"

 symbol="O"

 userNum="228"

 cartCoords="15.6104 -1.55041 -2.5045"

/><atom

 id="408"

 atType="O Carbonyl"

 symbol="O"

 userNum="229"

 cartCoords="10.4052 -5.6005 -0.305136"

/><atom

 id="410"

 atType="O Carbonyl"

 symbol="O"

 userNum="230"

 cartCoords="13.8625 -5.32364 -3.8686"

/><atom

 id="412"

 atType="O Enol"

 symbol="O"

 userNum="231"

 cartCoords="13.2553 -7.37608 -4.95056"

/><atom

 id="414"

 atType="C Alkane"

 symbol="C"

 userNum="232"

 cartCoords="9.28785 -9.49185 -3.31476"

/><atom

 id="416"

 atType="O Ether"

 symbol="O"

 userNum="233"

 cartCoords="8.84047 -9.58773 -4.64"

/><atom

 id="418"

 atType="C Alkane"

 symbol="C"

 userNum="234"

 cartCoords="9.97966 -9.74533 -5.44187"

/><atom

 id="420"

 atType="C Alkane"

 symbol="C"

 userNum="235"

 cartCoords="10.8285 -8.49076 -5.28331"

/><atom

 id="422"

 atType="C Alkane"

 symbol="C"

 userNum="236"

 cartCoords="11.7511 -8.34669 -6.48643"

/><atom

 id="424"

 atType="C Alkane"

 symbol="C"

 userNum="237"

 cartCoords="12.732 -7.20955 -6.24051"

/><atom

 id="427"

 atType="C Alkane"

 symbol="C"

 userNum="238"

 cartCoords="13.8554 -7.26135 -7.26754"

/><atom

 id="429"

 atType="C Alkane"

 symbol="C"

 userNum="239"

 cartCoords="13.2761 -7.07952 -8.66428"

/><atom

 id="431"

 atType="C Alkane"

 symbol="C"

 userNum="240"

 cartCoords="14.8535 -6.14662 -6.98366"

/><atom

 id="433"

 atType="C Alkane"

 symbol="C"

 userNum="241"

 cartCoords="9.06847 -7.46298 -1.34826"

/><atom

 id="538"

 atType="C Alkane"

 symbol="C"

 userNum="242"

 cartCoords="7.77095 -7.44238 -2.14926"

/><atom

 id="537"

 atType="C Alkane"

 symbol="C"

 userNum="243"

 cartCoords="6.57073 -7.66132 -1.23718"

/><atom

 id="544"

 atType="O Carboxyl"

 symbol="O"

 userNum="244"

 cartCoords="6.71202 -8.87378 -0.497052"

/><atom

 id="435"

 atType="C Carbonyl"

 symbol="C"

 userNum="245"

 cartCoords="7.85978 -8.8556 0.351783"

/><atom

 id="541"

 atType="C Alkane"

 symbol="C"

 userNum="246"

 cartCoords="9.13511 -8.70625 -0.467561"

/><atom

 id="436"

 atType="O Carbonyl"

 symbol="O"

 userNum="247"

 cartCoords="7.82434 -8.94631 1.55585"

/><atom

 id="441"

 atType="C Alkene"

 symbol="C"

 userNum="248"

 cartCoords="-8.29607 -2.74463 -9.00229"

/><atom

 id="446"

 atType="C Alkene"

 symbol="C"

 userNum="249"

 cartCoords="-9.2894 -3.6667 -9.53792"

/><atom

 id="444"

 atType="N Imine"

 symbol="N"

 userNum="250"

 cartCoords="-9.98611 -4.36644 -8.69691"

/><atom

 id="438"

 atType="C Alkane"

 symbol="C"

 userNum="251"

 cartCoords="-9.47607 -3.93849 -7.37772"

/><atom

 id="439"

 atType="O Alcohol"

 symbol="O"

 userNum="252"

 cartCoords="-8.92383 -5.02507 -6.68491"

/><atom

 id="547"

 atType="H"

 symbol="H"

 userNum="253"

 cartCoords="-6.31393 1.13357 -3.59153"

/><atom

 id="549"

 atType="H"

 symbol="H"

 userNum="254"

 cartCoords="-2.92797 0.998016 -6.27696"

/><atom

 id="551"

 atType="H"

 symbol="H"

 userNum="255"

 cartCoords="-4.13483 -0.643164 -7.71997"

/><atom

 id="553"

 atType="H"

 symbol="H"

 userNum="256"

 cartCoords="-9.40398 -1.64205 -5.57648"

/><atom

 id="555"

 atType="H"

 symbol="H"

 userNum="257"

 cartCoords="-8.77561 -0.389483 -6.74881"

/><atom

 id="557"

 atType="H"

 symbol="H"

 userNum="258"

 cartCoords="-7.26329 -2.91704 -5.87906"

/><atom

 id="559"

 atType="H"

 symbol="H"

 userNum="259"

 cartCoords="-2.5822 -0.176641 -4.60276"

/><atom

 id="561"

 atType="H"

 symbol="H"

 userNum="260"

 cartCoords="-0.290045 -0.712897 -3.77637"

/><atom

 id="563"

 atType="H"

 symbol="H"

 userNum="261"

 cartCoords="-0.150593 3.07631 -1.704"

/><atom

 id="565"

 atType="H"

 symbol="H"

 userNum="262"

 cartCoords="-2.4429 3.61245 -2.53013"

/><atom

 id="567"

 atType="H"

 symbol="H"

 userNum="263"

 cartCoords="1.5537 -0.21404 -2.4838"

/><atom

 id="569"

 atType="H"

 symbol="H"

 userNum="264"

 cartCoords="2.02215 1.53503 -2.6471"

/><atom

 id="571"

 atType="H"

 symbol="H"

 userNum="265"

 cartCoords="-0.252179 2.3637 -0.287769"

/><atom

 id="573"

 atType="H"

 symbol="H"

 userNum="266"

 cartCoords="-0.720701 0.614585 -0.125094"

/><atom

 id="575"

 atType="H"

 symbol="H"

 userNum="267"

 cartCoords="0.195264 2.4491 1.92551"

/><atom

 id="577"

 atType="H"

 symbol="H"

 userNum="268"

 cartCoords="-0.496223 -0.54723 1.75599"

/><atom

 id="579"

 atType="H"

 symbol="H"

 userNum="269"

 cartCoords="1.96748 2.52481 3.22031"

/><atom

 id="581"

 atType="H"

 symbol="H"

 userNum="270"

 cartCoords="-1.35332 -0.497614 0.237901"

/><atom

 id="583"

 atType="H"

 symbol="H"

 userNum="271"

 cartCoords="-5.29467 -0.133761 -1.49589"

/><atom

 id="585"

 atType="H Enol"

 symbol="H"

 userNum="272"

 cartCoords="-3.71868 2.03384 3.06529"

/><atom

 id="587"

 atType="H"

 symbol="H"

 userNum="273"

 cartCoords="-6.57327 2.05993 -0.43905"

/><atom

 id="589"

 atType="H"

 symbol="H"

 userNum="274"

 cartCoords="-7.10394 0.567286 0.453016"

/><atom

 id="591"

 atType="H"

 symbol="H"

 userNum="275"

 cartCoords="-8.39905 2.26254 2.51794"

/><atom

 id="593"

 atType="H"

 symbol="H"

 userNum="276"

 cartCoords="-10.3823 1.00097 0.161064"

/><atom

 id="595"

 atType="H"

 symbol="H"

 userNum="277"

 cartCoords="-8.86483 0.148127 -0.36351"

/><atom

 id="597"

 atType="H"

 symbol="H"

 userNum="278"

 cartCoords="-8.58381 0.858937 2.44669"

/><atom

 id="599"

 atType="H"

 symbol="H"

 userNum="279"

 cartCoords="-11.0001 1.03221 2.60751"

/><atom

 id="601"

 atType="H"

 symbol="H"

 userNum="280"

 cartCoords="-11.2184 -0.50169 1.63866"

/><atom

 id="603"

 atType="H"

 symbol="H"

 userNum="281"

 cartCoords="-9.91915 -0.235415 4.41195"

/><atom

 id="605"

 atType="H"

 symbol="H"

 userNum="282"

 cartCoords="-9.00016 -1.74774 0.87274"

/><atom

 id="607"

 atType="H"

 symbol="H"

 userNum="283"

 cartCoords="-6.83455 0.17386 1.17124"

/><atom

 id="609"

 atType="H"

 symbol="H"

 userNum="284"

 cartCoords="-6.36416 -1.34349 2.05361"

/><atom

 id="611"

 atType="H"

 symbol="H"

 userNum="285"

 cartCoords="-6.8184 -1.41817 0.294792"

/><atom

 id="613"

 atType="H"

 symbol="H"

 userNum="286"

 cartCoords="-12.658 -0.546692 3.47703"

/><atom

 id="615"

 atType="H"

 symbol="H"

 userNum="287"

 cartCoords="-12.1301 -2.12659 4.20324"

/><atom

 id="617"

 atType="H"

 symbol="H"

 userNum="288"

 cartCoords="-12.0351 -0.598436 5.18359"

/><atom

 id="619"

 atType="H"

 symbol="H"

 userNum="289"

 cartCoords="-9.98039 4.25665 1.61845"

/><atom

 id="621"

 atType="H"

 symbol="H"

 userNum="290"

 cartCoords="-10.8587 9.01096 2.58156"

/><atom

 id="623"

 atType="H"

 symbol="H"

 userNum="291"

 cartCoords="-9.63589 8.19663 3.54912"

/><atom

 id="625"

 atType="H"

 symbol="H"

 userNum="292"

 cartCoords="-11.1266 6.2726 2.15349"

/><atom

 id="627"

 atType="H"

 symbol="H"

 userNum="293"

 cartCoords="-10.7466 7.03117 0.603491"

/><atom

 id="629"

 atType="H"

 symbol="H"

 userNum="294"

 cartCoords="-3.69817 3.97768 0.734313"

/><atom

 id="631"

 atType="H"

 symbol="H"

 userNum="295"

 cartCoords="-4.91484 4.63667 -0.315774"

/><atom

 id="633"

 atType="H"

 symbol="H"

 userNum="296"

 cartCoords="-7.7516 10.6908 1.65895"

/><atom

 id="635"

 atType="H"

 symbol="H"

 userNum="297"

 cartCoords="-6.29073 10.6243 0.579141"

/><atom

 id="637"

 atType="H"

 symbol="H"

 userNum="298"

 cartCoords="-4.1439 9.41236 2.72088"

/><atom

 id="639"

 atType="H"

 symbol="H"

 userNum="299"

 cartCoords="-3.41432 8.1813 1.59982"

/><atom

 id="641"

 atType="H"

 symbol="H"

 userNum="300"

 cartCoords="-4.85399 10.3988 2.67377"

/><atom

 id="643"

 atType="H"

 symbol="H"

 userNum="301"

 cartCoords="-6.35024 10.6964 3.66231"

/><atom

 id="645"

 atType="H"

 symbol="H"

 userNum="302"

 cartCoords="-4.11332 9.40692 -0.356754"

/><atom

 id="647"

 atType="H"

 symbol="H"

 userNum="303"

 cartCoords="-5.20761 10.4826 0.617894"

/><atom

 id="649"

 atType="H"

 symbol="H"

 userNum="304"

 cartCoords="-6.69361 12.8635 2.41307"

/><atom

 id="651"

 atType="H"

 symbol="H"

 userNum="305"

 cartCoords="-5.13039 12.8189 3.33931"

/><atom

 id="653"

 atType="H"

 symbol="H"

 userNum="306"

 cartCoords="-4.74707 13.7879 0.75419"

/><atom

 id="655"

 atType="H"

 symbol="H"

 userNum="307"

 cartCoords="-5.2937 12.1384 0.128319"

/><atom

 id="657"

 atType="H"

 symbol="H"

 userNum="308"

 cartCoords="-1.64958 9.36039 0.726208"

/><atom

 id="659"

 atType="H"

 symbol="H"

 userNum="309"

 cartCoords="0.190556 10.916 1.09169"

/><atom

 id="661"

 atType="H"

 symbol="H"

 userNum="310"

 cartCoords="-0.258546 13.2997 1.32777"

/><atom

 id="663"

 atType="H"

 symbol="H"

 userNum="311"

 cartCoords="-2.55422 14.1166 1.28725"

/><atom

 id="665"

 atType="H"

 symbol="H"

 userNum="312"

 cartCoords="-4.79743 -1.83412 -2.19188"

/><atom

 id="667"

 atType="H"

 symbol="H"

 userNum="313"

 cartCoords="-4.26769 -0.341332 -3.08424"

/><atom

 id="669"

 atType="H"

 symbol="H"

 userNum="314"

 cartCoords="-5.30368 -3.07662 -4.57074"

/><atom

 id="671"

 atType="H"

 symbol="H"

 userNum="315"

 cartCoords="-4.77396 -1.58388 -5.46321"

/><atom

 id="673"

 atType="H"

 symbol="H"

 userNum="316"

 cartCoords="-2.83788 -2.84011 -6.41369"

/><atom

 id="675"

 atType="H"

 symbol="H"

 userNum="317"

 cartCoords="-3.92773 -3.99071 -3.40282"

/><atom

 id="677"

 atType="H"

 symbol="H"

 userNum="318"

 cartCoords="-7.1113 -4.58469 -10.013"

/><atom

 id="679"

 atType="H"

 symbol="H"

 userNum="319"

 cartCoords="-6.0732 -4.7237 -5.82073"

/><atom

 id="681"

 atType="H"

 symbol="H"

 userNum="320"

 cartCoords="-8.54814 -5.62551 -8.54627"

/><atom

 id="683"

 atType="H"

 symbol="H"

 userNum="321"

 cartCoords="-7.73515 -6.46327 -7.15366"

/><atom

 id="685"

 atType="H"

 symbol="H"

 userNum="322"

 cartCoords="-8.60339 -4.88852 -6.88591"

/><atom

 id="687"

 atType="H Enol"

 symbol="H"

 userNum="323"

 cartCoords="-5.6713 -3.57134 -11.3082"

/><atom

 id="689"

 atType="H"

 symbol="H"

 userNum="324"

 cartCoords="-2.52759 -2.43962 -7.7685"

/><atom

 id="691"

 atType="H"

 symbol="H"

 userNum="325"

 cartCoords="-2.47242 -3.17726 -9.42833"

/><atom

 id="693"

 atType="H"

 symbol="H"

 userNum="326"

 cartCoords="-3.34008 -1.60199 -9.16178"

/><atom

 id="695"

 atType="H"

 symbol="H"

 userNum="327"

 cartCoords="-4.2671 -6.863 -4.42202"

/><atom

 id="697"

 atType="H"

 symbol="H"

 userNum="328"

 cartCoords="-5.54843 -5.6366 -4.02364"

/><atom

 id="699"

 atType="H"

 symbol="H"

 userNum="329"

 cartCoords="-6.588 -8.14161 -0.277075"

/><atom

 id="701"

 atType="H"

 symbol="H"

 userNum="330"

 cartCoords="-4.66013 -7.84627 1.19753"

/><atom

 id="703"

 atType="H"

 symbol="H"

 userNum="331"

 cartCoords="0.528628 -5.54665 -2.06775"

/><atom

 id="705"

 atType="H"

 symbol="H"

 userNum="332"

 cartCoords="-0.481177 -4.09195 -2.47847"

/><atom

 id="707"

 atType="H"

 symbol="H"

 userNum="333"

 cartCoords="0.367921 -6.54744 1.02944"

/><atom

 id="709"

 atType="H"

 symbol="H"

 userNum="334"

 cartCoords="-0.709199 -5.58601 2.12897"

/><atom

 id="711"

 atType="H"

 symbol="H"

 userNum="335"

 cartCoords="2.30769 -1.28771 -0.167013"

/><atom

 id="713"

 atType="H"

 symbol="H"

 userNum="336"

 cartCoords="1.18075 -2.55749 -1.91564"

/><atom

 id="715"

 atType="H"

 symbol="H"

 userNum="337"

 cartCoords="1.63926 -5.04612 3.23011"

/><atom

 id="717"

 atType="H"

 symbol="H"

 userNum="338"

 cartCoords="1.79911 -0.859812 2.59635"

/><atom

 id="719"

 atType="H"

 symbol="H"

 userNum="339"

 cartCoords="3.39859 -1.54089 2.06501"

/><atom

 id="721"

 atType="H"

 symbol="H"

 userNum="340"

 cartCoords="-0.561769 -5.06721 4.41005"

/><atom

 id="723"

 atType="H"

 symbol="H"

 userNum="341"

 cartCoords="-0.742422 -5.53361 2.66305"

/><atom

 id="725"

 atType="H"

 symbol="H"

 userNum="342"

 cartCoords="-1.21453 -3.86609 3.21247"

/><atom

 id="727"

 atType="H Carboxyl"

 symbol="H"

 userNum="343"

 cartCoords="-3.28129 -6.07183 3.62708"

/><atom

 id="729"

 atType="H"

 symbol="H"

 userNum="344"

 cartCoords="-6.48443 -7.22675 -3.87851"

/><atom

 id="731"

 atType="H"

 symbol="H"

 userNum="345"

 cartCoords="-7.52418 -9.06959 -1.63603"

/><atom

 id="733"

 atType="H"

 symbol="H"

 userNum="346"

 cartCoords="-6.40613 -9.53342 -3.0032"

/><atom

 id="735"

 atType="H"

 symbol="H"

 userNum="347"

 cartCoords="-9.75569 -8.41782 -2.15122"

/><atom

 id="737"

 atType="H"

 symbol="H"

 userNum="348"

 cartCoords="-8.70655 -6.58409 -4.39275"

/><atom

 id="739"

 atType="H"

 symbol="H"

 userNum="349"

 cartCoords="-10.3533 -9.28943 -4.86231"

/><atom

 id="741"

 atType="H"

 symbol="H"

 userNum="350"

 cartCoords="-10.8432 -7.54606 -4.71127"

/><atom

 id="743"

 atType="H"

 symbol="H"

 userNum="351"

 cartCoords="-11.5117 -8.78166 -3.55725"

/><atom

 id="745"

 atType="H"

 symbol="H"

 userNum="352"

 cartCoords="-10.4144 -5.20288 -3.78571"

/><atom

 id="747"

 atType="H"

 symbol="H"

 userNum="353"

 cartCoords="-12.1856 -6.02739 -2.23135"

/><atom

 id="749"

 atType="H"

 symbol="H"

 userNum="354"

 cartCoords="-11.6654 -7.32579 -3.39144"

/><atom

 id="751"

 atType="H"

 symbol="H"

 userNum="355"

 cartCoords="-11.0763 -7.3538 -1.67169"

/><atom

 id="753"

 atType="H"

 symbol="H"

 userNum="356"

 cartCoords="-10.545 -4.3286 -1.44994"

/><atom

 id="755"

 atType="H"

 symbol="H"

 userNum="357"

 cartCoords="-8.82742 -4.38581 -2.04061"

/><atom

 id="757"

 atType="H"

 symbol="H"

 userNum="358"

 cartCoords="-9.43663 -5.65636 -0.891726"

/><atom

 id="759"

 atType="H"

 symbol="H"

 userNum="359"

 cartCoords="2.62934 0.913873 5.60835"

/><atom

 id="761"

 atType="H"

 symbol="H"

 userNum="360"

 cartCoords="-2.28252 -0.766559 3.15815"

/><atom

 id="763"

 atType="H"

 symbol="H"

 userNum="361"

 cartCoords="-2.74001 -3.49011 7.45786"

/><atom

 id="765"

 atType="H"

 symbol="H"

 userNum="362"

 cartCoords="-3.02197 -1.91746 8.32494"

/><atom

 id="767"

 atType="H"

 symbol="H"

 userNum="363"

 cartCoords="-5.18961 -3.01613 7.61445"

/><atom

 id="769"

 atType="H"

 symbol="H"

 userNum="364"

 cartCoords="-4.98995 -1.43149 6.8292"

/><atom

 id="771"

 atType="H"

 symbol="H"

 userNum="365"

 cartCoords="-5.53446 -3.48838 5.31366"

/><atom

 id="773"

 atType="H"

 symbol="H"

 userNum="366"

 cartCoords="-3.86374 -4.02833 5.60401"

/><atom

 id="775"

 atType="H"

 symbol="H"

 userNum="367"

 cartCoords="-3.94845 -2.49087 3.61091"

/><atom

 id="777"

 atType="H"

 symbol="H"

 userNum="368"

 cartCoords="-4.76218 -1.21457 4.61761"

/><atom

 id="779"

 atType="H"

 symbol="H"

 userNum="369"

 cartCoords="1.93677 -1.29666 7.65047"

/><atom

 id="781"

 atType="H"

 symbol="H"

 userNum="370"

 cartCoords="2.10239 0.50776 7.82303"

/><atom

 id="783"

 atType="H"

 symbol="H"

 userNum="371"

 cartCoords="0.635695 -0.459876 9.5762"

/><atom

 id="785"

 atType="H"

 symbol="H"

 userNum="372"

 cartCoords="-0.27431 0.662147 8.52516"

/><atom

 id="787"

 atType="H"

 symbol="H"

 userNum="373"

 cartCoords="-0.055891 -2.42122 8.18664"

/><atom

 id="789"

 atType="H"

 symbol="H"

 userNum="374"

 cartCoords="-2.70745 -1.94393 8.45999"

/><atom

 id="791"

 atType="H"

 symbol="H"

 userNum="375"

 cartCoords="-2.42898 -2.46783 10.885"

/><atom

 id="793"

 atType="H"

 symbol="H"

 userNum="376"

 cartCoords="-1.29191 -3.44769 9.86076"

/><atom

 id="795"

 atType="H"

 symbol="H"

 userNum="377"

 cartCoords="-0.673785 -2.00763 10.7825"

/><atom

 id="797"

 atType="H"

 symbol="H"

 userNum="378"

 cartCoords="-3.07044 -0.170074 10.1801"

/><atom

 id="799"

 atType="H"

 symbol="H"

 userNum="379"

 cartCoords="-2.40287 0.527152 8.64052"

/><atom

 id="801"

 atType="H"

 symbol="H"

 userNum="380"

 cartCoords="-1.31473 0.288053 10.0772"

/><atom

 id="803"

 atType="H"

 symbol="H"

 userNum="381"

 cartCoords="3.60584 0.330818 4.18766"

/><atom

 id="805"

 atType="H"

 symbol="H"

 userNum="382"

 cartCoords="3.98701 0.592949 2.42944"

/><atom

 id="807"

 atType="H"

 symbol="H"

 userNum="383"

 cartCoords="4.54907 2.31733 4.79643"

/><atom

 id="809"

 atType="H"

 symbol="H"

 userNum="384"

 cartCoords="4.48327 4.85125 4.66136"

/><atom

 id="811"

 atType="H"

 symbol="H"

 userNum="385"

 cartCoords="5.6419 0.202427 2.79773"

/><atom

 id="813"

 atType="H"

 symbol="H"

 userNum="386"

 cartCoords="7.90807 0.147267 1.88358"

/><atom

 id="815"

 atType="H"

 symbol="H"

 userNum="387"

 cartCoords="2.5853 5.46783 2.54804"

/><atom

 id="817"

 atType="H"

 symbol="H"

 userNum="388"

 cartCoords="4.12945 6.3607 2.20084"

/><atom

 id="819"

 atType="H"

 symbol="H"

 userNum="389"

 cartCoords="3.29156 6.58079 3.79924"

/><atom

 id="821"

 atType="H"

 symbol="H"

 userNum="390"

 cartCoords="8.58274 7.47647 2.38683"

/><atom

 id="823"

 atType="H"

 symbol="H"

 userNum="391"

 cartCoords="8.94033 6.75666 0.756322"

/><atom

 id="825"

 atType="H"

 symbol="H"

 userNum="392"

 cartCoords="7.02439 7.6612 -0.221385"

/><atom

 id="827"

 atType="H"

 symbol="H"

 userNum="393"

 cartCoords="7.55666 8.97227 0.998587"

/><atom

 id="829"

 atType="H"

 symbol="H"

 userNum="394"

 cartCoords="4.99386 7.62311 0.708817"

/><atom

 id="831"

 atType="H"

 symbol="H"

 userNum="395"

 cartCoords="5.91482 7.53771 3.60306"

/><atom

 id="833"

 atType="H"

 symbol="H"

 userNum="396"

 cartCoords="4.41524 6.85754 2.83287"

/><atom

 id="835"

 atType="H"

 symbol="H"

 userNum="397"

 cartCoords="0.682112 10.0148 3.96533"

/><atom

 id="837"

 atType="H"

 symbol="H"

 userNum="398"

 cartCoords="5.00449 10.5232 5.60633"

/><atom

 id="839"

 atType="H"

 symbol="H"

 userNum="399"

 cartCoords="5.94503 9.27211 4.68304"

/><atom

 id="841"

 atType="H"

 symbol="H"

 userNum="400"

 cartCoords="5.87076 10.9845 4.0767"

/><atom

 id="843"

 atType="H"

 symbol="H"

 userNum="401"

 cartCoords="2.07036 11.244 5.93673"

/><atom

 id="845"

 atType="H"

 symbol="H"

 userNum="402"

 cartCoords="3.72159 10.4263 6.22761"

/><atom

 id="847"

 atType="H"

 symbol="H"

 userNum="403"

 cartCoords="3.67106 7.9864 6.13687"

/><atom

 id="849"

 atType="H"

 symbol="H"

 userNum="404"

 cartCoords="2.70632 6.5939 8.53033"

/><atom

 id="851"

 atType="H"

 symbol="H"

 userNum="405"

 cartCoords="2.64597 8.37483 8.88645"

/><atom

 id="853"

 atType="H"

 symbol="H"

 userNum="406"

 cartCoords="4.21132 7.60149 8.37949"

/><atom

 id="855"

 atType="H"

 symbol="H"

 userNum="407"

 cartCoords="1.04649 6.53736 6.80393"

/><atom

 id="857"

 atType="H"

 symbol="H"

 userNum="408"

 cartCoords="2.62475 5.74795 6.33126"

/><atom

 id="859"

 atType="H"

 symbol="H"

 userNum="409"

 cartCoords="1.04443 7.78442 4.68842"

/><atom

 id="861"

 atType="H"

 symbol="H"

 userNum="410"

 cartCoords="2.65364 6.88535 4.26052"

/><atom

 id="863"

 atType="H"

 symbol="H"

 userNum="411"

 cartCoords="0.158015 5.318 2.03632"

/><atom

 id="865"

 atType="H"

 symbol="H"

 userNum="412"

 cartCoords="1.69634 6.36335 2.12066"

/><atom

 id="867"

 atType="H"

 symbol="H"

 userNum="413"

 cartCoords="9.57797 5.48442 0.492321"

/><atom

 id="869"

 atType="H Carboxyl"

 symbol="H"

 userNum="414"

 cartCoords="10.9075 4.22317 3.92322"

/><atom

 id="871"

 atType="H"

 symbol="H"

 userNum="415"

 cartCoords="8.78942 3.51274 -0.753028"

/><atom

 id="873"

 atType="H"

 symbol="H"

 userNum="416"

 cartCoords="9.23095 2.42065 0.631512"

/><atom

 id="875"

 atType="H"

 symbol="H"

 userNum="417"

 cartCoords="11.6391 3.5245 0.353985"

/><atom

 id="877"

 atType="H"

 symbol="H"

 userNum="418"

 cartCoords="12.121 4.11543 -2.0238"

/><atom

 id="879"

 atType="H"

 symbol="H"

 userNum="419"

 cartCoords="10.891 5.23926 -1.29841"

/><atom

 id="881"

 atType="H"

 symbol="H"

 userNum="420"

 cartCoords="10.3604 3.91814 -2.42912"

/><atom

 id="883"

 atType="H"

 symbol="H"

 userNum="421"

 cartCoords="12.2249 1.73484 -1.2717"

/><atom

 id="885"

 atType="H"

 symbol="H"

 userNum="422"

 cartCoords="10.4714 1.55134 -1.71436"

/><atom

 id="887"

 atType="H"

 symbol="H"

 userNum="423"

 cartCoords="11.6209 1.1745 1.13629"

/><atom

 id="889"

 atType="H"

 symbol="H"

 userNum="424"

 cartCoords="9.32225 2.89445 0.162463"

/><atom

 id="891"

 atType="H"

 symbol="H"

 userNum="425"

 cartCoords="10.1409 2.56162 1.75131"

/><atom

 id="893"

 atType="H"

 symbol="H"

 userNum="426"

 cartCoords="11.0228 -0.679631 -2.24544"

/><atom

 id="895"

 atType="H"

 symbol="H"

 userNum="427"

 cartCoords="14.3916 0.486661 -1.31997"

/><atom

 id="897"

 atType="H"

 symbol="H"

 userNum="428"

 cartCoords="13.7646 0.233165 -3.1486"

/><atom

 id="899"

 atType="H"

 symbol="H"

 userNum="429"

 cartCoords="10.5131 -3.00483 -0.992357"

/><atom

 id="901"

 atType="H"

 symbol="H"

 userNum="430"

 cartCoords="15.1432 -3.95502 -2.12088"

/><atom

 id="903"

 atType="H"

 symbol="H"

 userNum="431"

 cartCoords="11.4967 -9.25594 -4.77849"

/><atom

 id="905"

 atType="H"

 symbol="H"

 userNum="432"

 cartCoords="9.7197 -10.4675 -2.99804"

/><atom

 id="907"

 atType="H"

 symbol="H"

 userNum="433"

 cartCoords="8.43215 -9.23136 -2.65243"

/><atom

 id="909"

 atType="H"

 symbol="H"

 userNum="434"

 cartCoords="9.68018 -9.8689 -6.50668"

/><atom

 id="911"

 atType="H"

 symbol="H"

 userNum="435"

 cartCoords="10.5534 -10.6483 -5.13478"

/><atom

 id="913"

 atType="H"

 symbol="H"

 userNum="436"

 cartCoords="11.4386 -8.57086 -4.35589"

/><atom

 id="915"

 atType="H"

 symbol="H"

 userNum="437"

 cartCoords="10.1649 -7.59979 -5.21569"

/><atom

 id="917"

 atType="H"

 symbol="H"

 userNum="438"

 cartCoords="11.1455 -8.12404 -7.39329"

/><atom

 id="919"

 atType="H"

 symbol="H"

 userNum="439"

 cartCoords="12.3133 -9.29517 -6.63856"

/><atom

 id="921"

 atType="H"

 symbol="H"

 userNum="440"

 cartCoords="12.2217 -6.22471 -6.33257"

/><atom

 id="923"

 atType="H"

 symbol="H"

 userNum="441"

 cartCoords="14.37 -8.24623 -7.20484"

/><atom

 id="925"

 atType="H"

 symbol="H"

 userNum="442"

 cartCoords="14.0971 -7.11738 -9.41482"

/><atom

 id="927"

 atType="H"

 symbol="H"

 userNum="443"

 cartCoords="12.5466 -7.89416 -8.87174"

/><atom

 id="929"

 atType="H"

 symbol="H"

 userNum="444"

 cartCoords="12.7614 -6.09464 -8.72697"

/><atom

 id="931"

 atType="H"

 symbol="H"

 userNum="445"

 cartCoords="15.675 -6.18358 -7.73371"

/><atom

 id="933"

 atType="H"

 symbol="H"

 userNum="446"

 cartCoords="15.2774 -6.27987 -5.96317"

/><atom

 id="935"

 atType="H"

 symbol="H"

 userNum="447"

 cartCoords="14.3379 -5.16226 -7.0466"

/><atom

 id="937"

 atType="H"

 symbol="H"

 userNum="448"

 cartCoords="9.10388 -6.56008 -0.698429"

/><atom

 id="939"

 atType="H"

 symbol="H"

 userNum="449"

 cartCoords="7.66989 -6.45594 -2.65473"

/><atom

 id="941"

 atType="H"

 symbol="H"

 userNum="450"

 cartCoords="7.80228 -8.26162 -2.902"

/><atom

 id="943"

 atType="H"

 symbol="H"

 userNum="451"

 cartCoords="6.49174 -6.80781 -0.527223"

/><atom

 id="945"

 atType="H"

 symbol="H"

 userNum="452"

 cartCoords="5.65356 -7.73017 -1.86395"

/><atom

 id="947"

 atType="H"

 symbol="H"

 userNum="453"

 cartCoords="9.26131 -9.60418 -1.11298"

/><atom

 id="949"

 atType="H"

 symbol="H"

 userNum="454"

 cartCoords="9.99768 -8.60558 0.228569"

/><atom

 id="951"

 atType="H"

 symbol="H"

 userNum="455"

 cartCoords="-7.61377 -2.07171 -9.54233"

/><atom

 id="953"

 atType="H"

 symbol="H"

 userNum="456"

 cartCoords="-9.44362 -3.76623 -10.6225"

/><atom

 id="955"

 atType="H"

 symbol="H"

 userNum="457"

 cartCoords="-10.28 -3.52632 -6.72761"

/><atom

 id="957"

 atType="H Alcohol"

 symbol="H"

 userNum="458"

 cartCoords="-9.62752 -5.62791 -6.5153"

/><bond

 id="5"

 bondAtom1="6"

 bondAtom2="7"

 bondOrderType="0"

 bondOrder="1"

/><bond

 id="8"

 bondAtom1="9"

 bondAtom2="10"

 bondOrderType="0"

 bondOrder="1"

/><bond

 id="11"

 bondAtom1="10"

 bondAtom2="12"

 bondOrderType="0"

 bondOrder="1"

/><bond

 id="13"

 bondAtom1="10"

 bondAtom2="14"

 bondOrderType="13"

 bondOrder="2"

/><bond

 id="15"

 bondAtom1="16"

 bondAtom2="17"

 bondOrderType="0"

 bondOrder="1"

/><bond

 id="18"

 bondAtom1="17"

 bondAtom2="19"

 bondOrderType="0"

 bondOrder="1"

/><bond

 id="20"

 bondAtom1="19"

 bondAtom2="21"

 bondOrderType="0"

 bondOrder="1"

/><bond

 id="22"

 bondAtom1="19"

 bondAtom2="23"

 bondOrderType="13"

 bondOrder="2"

/><bond

 id="24"

 bondAtom1="21"

 bondAtom2="25"

 bondOrderType="0"

 bondOrder="1"

/><bond

 id="26"

 bondAtom1="25"

 bondAtom2="27"

 bondOrderType="0"

 bondOrder="1"

/><bond

 id="28"

 bondAtom1="25"

 bondAtom2="29"

 bondOrderType="0"

 bondOrder="1"

/><bond

 id="30"

 bondAtom1="29"

 bondAtom2="31"

 bondOrderType="0"

 bondOrder="1"

/><bond

 id="32"

 bondAtom1="27"

 bondAtom2="33"

 bondOrderType="0"

 bondOrder="1"

/><bond

 id="34"

 bondAtom1="33"

 bondAtom2="35"

 bondOrderType="0"

 bondOrder="1"

/><bond

 id="36"

 bondAtom1="35"

 bondAtom2="31"

 bondOrderType="15"

 bondOrder="2"

/><bond

 id="37"

 bondAtom1="29"

 bondAtom2="38"

 bondOrderType="0"

 bondOrder="1"

/><bond

 id="39"

 bondAtom1="38"

 bondAtom2="40"

 bondOrderType="13"

 bondOrder="2"

/><bond

 id="41"

 bondAtom1="38"

 bondAtom2="42"

 bondOrderType="0"

 bondOrder="1"

/><bond

 id="43"

 bondAtom1="44"

 bondAtom2="45"

 bondOrderType="0"

 bondOrder="1"

/><bond

 id="46"

 bondAtom1="47"

 bondAtom2="48"

 bondOrderType="0"

 bondOrder="1"

/><bond

 id="49"

 bondAtom1="48"

 bondAtom2="50"

 bondOrderType="0"

 bondOrder="1"

/><bond

 id="51"

 bondAtom1="50"

 bondAtom2="52"

 bondOrderType="0"

 bondOrder="1"

/><bond

 id="53"

 bondAtom1="52"

 bondAtom2="54"

 bondOrderType="0"

 bondOrder="1"

/><bond

 id="55"

 bondAtom1="54"

 bondAtom2="56"

 bondOrderType="13"

 bondOrder="2"

/><bond

 id="57"

 bondAtom1="54"

 bondAtom2="58"

 bondOrderType="0"

 bondOrder="1"

/><bond

 id="59"

 bondAtom1="58"

 bondAtom2="60"

 bondOrderType="0"

 bondOrder="1"

/><bond

 id="61"

 bondAtom1="62"

 bondAtom2="63"

 bondOrderType="13"

 bondOrder="2"

/><bond

 id="64"

 bondAtom1="65"

 bondAtom2="66"

 bondOrderType="0"

 bondOrder="1"

/><bond

 id="67"

 bondAtom1="68"

 bondAtom2="69"

 bondOrderType="0"

 bondOrder="1"

/><bond

 id="70"

 bondAtom1="52"

 bondAtom2="71"

 bondOrderType="0"

 bondOrder="1"

/><bond

 id="72"

 bondAtom1="71"

 bondAtom2="73"

 bondOrderType="15"

 bondOrder="2"

/><bond

 id="74"

 bondAtom1="73"

 bondAtom2="75"

 bondOrderType="15"

 bondOrder="1"

/><bond

 id="76"

 bondAtom1="75"

 bondAtom2="77"

 bondOrderType="15"

 bondOrder="2"

/><bond

 id="78"

 bondAtom1="77"

 bondAtom2="79"

 bondOrderType="15"

 bondOrder="1"

/><bond

 id="80"

 bondAtom1="79"

 bondAtom2="81"

 bondOrderType="15"

 bondOrder="2"

/><bond

 id="82"

 bondAtom1="81"

 bondAtom2="71"

 bondOrderType="15"

 bondOrder="1"

/><bond

 id="83"

 bondAtom1="75"

 bondAtom2="84"

 bondOrderType="15"

 bondOrder="1"

/><bond

 id="85"

 bondAtom1="84"

 bondAtom2="86"

 bondOrderType="15"

 bondOrder="2"

/><bond

 id="87"

 bondAtom1="86"

 bondAtom2="88"

 bondOrderType="15"

 bondOrder="1"

/><bond

 id="89"

 bondAtom1="88"

 bondAtom2="90"

 bondOrderType="15"

 bondOrder="2"

/><bond

 id="91"

 bondAtom1="90"

 bondAtom2="77"

 bondOrderType="15"

 bondOrder="1"

/><bond

 id="92"

 bondAtom1="90"

 bondAtom2="93"

 bondOrderType="0"

 bondOrder="1"

/><bond

 id="94"

 bondAtom1="93"

 bondAtom2="95"

 bondOrderType="0"

 bondOrder="1"

/><bond

 id="96"

 bondAtom1="95"

 bondAtom2="97"

 bondOrderType="0"

 bondOrder="1"

/><bond

 id="98"

 bondAtom1="97"

 bondAtom2="79"

 bondOrderType="0"

 bondOrder="1"

/><bond

 id="99"

 bondAtom1="84"

 bondAtom2="100"

 bondOrderType="0"

 bondOrder="1"

/><bond

 id="101"

 bondAtom1="100"

 bondAtom2="102"

 bondOrderType="0"

 bondOrder="1"

/><bond

 id="103"

 bondAtom1="102"

 bondAtom2="104"

 bondOrderType="0"

 bondOrder="1"

/><bond

 id="105"

 bondAtom1="73"

 bondAtom2="104"

 bondOrderType="0"

 bondOrder="1"

/><bond

 id="106"

 bondAtom1="100"

 bondAtom2="107"

 bondOrderType="13"

 bondOrder="2"

/><bond

 id="108"

 bondAtom1="88"

 bondAtom2="109"

 bondOrderType="0"

 bondOrder="1"

/><bond

 id="110"

 bondAtom1="86"

 bondAtom2="111"

 bondOrderType="0"

 bondOrder="1"

/><bond

 id="112"

 bondAtom1="109"

 bondAtom2="113"

 bondOrderType="0"

 bondOrder="1"

/><bond

 id="114"

 bondAtom1="111"

 bondAtom2="115"

 bondOrderType="0"

 bondOrder="1"

/><bond

 id="116"

 bondAtom1="113"

 bondAtom2="117"

 bondOrderType="0"

 bondOrder="1"

/><bond

 id="118"

 bondAtom1="115"

 bondAtom2="119"

 bondOrderType="0"

 bondOrder="1"

/><bond

 id="120"

 bondAtom1="117"

 bondAtom2="121"

 bondOrderType="0"

 bondOrder="1"

/><bond

 id="122"

 bondAtom1="121"

 bondAtom2="123"

 bondOrderType="0"

 bondOrder="1"

/><bond

 id="124"

 bondAtom1="123"

 bondAtom2="119"

 bondOrderType="15"

 bondOrder="2"

/><bond

 id="125"

 bondAtom1="119"

 bondAtom2="126"

 bondOrderType="15"

 bondOrder="1"

/><bond

 id="127"

 bondAtom1="126"

 bondAtom2="128"

 bondOrderType="15"

 bondOrder="2"

/><bond

 id="129"

 bondAtom1="128"

 bondAtom2="130"

 bondOrderType="15"

 bondOrder="1"

/><bond

 id="131"

 bondAtom1="130"

 bondAtom2="132"

 bondOrderType="15"

 bondOrder="2"

/><bond

 id="133"

 bondAtom1="132"

 bondAtom2="123"

 bondOrderType="15"

 bondOrder="1"

/><bond

 id="134"

 bondAtom1="135"

 bondAtom2="136"

 bondOrderType="0"

 bondOrder="1"

/><bond

 id="137"

 bondAtom1="136"

 bondAtom2="138"

 bondOrderType="0"

 bondOrder="1"

/><bond

 id="139"

 bondAtom1="138"

 bondAtom2="140"

 bondOrderType="0"

 bondOrder="1"

/><bond

 id="141"

 bondAtom1="140"

 bondAtom2="142"

 bondOrderType="0"

 bondOrder="1"

/><bond

 id="143"

 bondAtom1="142"

 bondAtom2="144"

 bondOrderType="0"

 bondOrder="1"

/><bond

 id="145"

 bondAtom1="144"

 bondAtom2="146"

 bondOrderType="0"

 bondOrder="1"

/><bond

 id="147"

 bondAtom1="146"

 bondAtom2="148"

 bondOrderType="0"

 bondOrder="1"

/><bond

 id="149"

 bondAtom1="144"

 bondAtom2="150"

 bondOrderType="0"

 bondOrder="1"

/><bond

 id="151"

 bondAtom1="152"

 bondAtom2="153"

 bondOrderType="0"

 bondOrder="1"

/><bond

 id="154"

 bondAtom1="155"

 bondAtom2="156"

 bondOrderType="0"

 bondOrder="1"

/><bond

 id="157"

 bondAtom1="158"

 bondAtom2="159"

 bondOrderType="0"

 bondOrder="1"

/><bond

 id="160"

 bondAtom1="148"

 bondAtom2="161"

 bondOrderType="0"

 bondOrder="1"

/><bond

 id="162"

 bondAtom1="161"

 bondAtom2="163"

 bondOrderType="0"

 bondOrder="1"

/><bond

 id="164"

 bondAtom1="163"

 bondAtom2="165"

 bondOrderType="15"

 bondOrder="2"

/><bond

 id="166"

 bondAtom1="165"

 bondAtom2="167"

 bondOrderType="15"

 bondOrder="1"

/><bond

 id="168"

 bondAtom1="167"

 bondAtom2="169"

 bondOrderType="0"

 bondOrder="1"

/><bond

 id="170"

 bondAtom1="169"

 bondAtom2="148"

 bondOrderType="0"

 bondOrder="1"

/><bond

 id="171"

 bondAtom1="163"

 bondAtom2="172"

 bondOrderType="15"

 bondOrder="1"

/><bond

 id="173"

 bondAtom1="172"

 bondAtom2="174"

 bondOrderType="15"

 bondOrder="2"

/><bond

 id="175"

 bondAtom1="174"

 bondAtom2="176"

 bondOrderType="15"

 bondOrder="1"

/><bond

 id="177"

 bondAtom1="176"

 bondAtom2="178"

 bondOrderType="15"

 bondOrder="2"

/><bond

 id="179"

 bondAtom1="178"

 bondAtom2="165"

 bondOrderType="15"

 bondOrder="1"

/><bond

 id="180"

 bondAtom1="178"

 bondAtom2="181"

 bondOrderType="15"

 bondOrder="1"

/><bond

 id="182"

 bondAtom1="181"

 bondAtom2="183"

 bondOrderType="15"

 bondOrder="2"

/><bond

 id="184"

 bondAtom1="183"

 bondAtom2="185"

 bondOrderType="15"

 bondOrder="1"

/><bond

 id="186"

 bondAtom1="185"

 bondAtom2="167"

 bondOrderType="15"

 bondOrder="2"

/><bond

 id="187"

 bondAtom1="185"

 bondAtom2="188"

 bondOrderType="0"

 bondOrder="1"

/><bond

 id="189"

 bondAtom1="188"

 bondAtom2="190"

 bondOrderType="0"

 bondOrder="1"

/><bond

 id="191"

 bondAtom1="183"

 bondAtom2="192"

 bondOrderType="0"

 bondOrder="1"

/><bond

 id="193"

 bondAtom1="192"

 bondAtom2="194"

 bondOrderType="0"

 bondOrder="1"

/><bond

 id="195"

 bondAtom1="190"

 bondAtom2="194"

 bondOrderType="15"

 bondOrder="2"

/><bond

 id="196"

 bondAtom1="194"

 bondAtom2="197"

 bondOrderType="15"

 bondOrder="1"

/><bond

 id="198"

 bondAtom1="197"

 bondAtom2="199"

 bondOrderType="15"

 bondOrder="2"

/><bond

 id="200"

 bondAtom1="199"

 bondAtom2="201"

 bondOrderType="15"

 bondOrder="1"

/><bond

 id="202"

 bondAtom1="201"

 bondAtom2="203"

 bondOrderType="15"

 bondOrder="2"

/><bond

 id="204"

 bondAtom1="203"

 bondAtom2="190"

 bondOrderType="15"

 bondOrder="1"

/><bond

 id="205"

 bondAtom1="197"

 bondAtom2="206"

 bondOrderType="0"

 bondOrder="1"

/><bond

 id="207"

 bondAtom1="199"

 bondAtom2="208"

 bondOrderType="0"

 bondOrder="1"

/><bond

 id="209"

 bondAtom1="208"

 bondAtom2="210"

 bondOrderType="0"

 bondOrder="1"

/><bond

 id="211"

 bondAtom1="206"

 bondAtom2="212"

 bondOrderType="0"

 bondOrder="1"

/><bond

 id="213"

 bondAtom1="212"

 bondAtom2="210"

 bondOrderType="0"

 bondOrder="1"

/><bond

 id="214"

 bondAtom1="206"

 bondAtom2="215"

 bondOrderType="0"

 bondOrder="1"

/><bond

 id="216"

 bondAtom1="181"

 bondAtom2="217"

 bondOrderType="0"

 bondOrder="1"

/><bond

 id="218"

 bondAtom1="217"

 bondAtom2="219"

 bondOrderType="0"

 bondOrder="1"

/><bond

 id="220"

 bondAtom1="210"

 bondAtom2="221"

 bondOrderType="13"

 bondOrder="2"

/><bond

 id="222"

 bondAtom1="217"

 bondAtom2="223"

 bondOrderType="13"

 bondOrder="2"

/><bond

 id="224"

 bondAtom1="172"

 bondAtom2="225"

 bondOrderType="0"

 bondOrder="1"

/><bond

 id="226"

 bondAtom1="227"

 bondAtom2="228"

 bondOrderType="0"

 bondOrder="1"

/><bond

 id="229"

 bondAtom1="230"

 bondAtom2="231"

 bondOrderType="0"

 bondOrder="1"

/><bond

 id="232"

 bondAtom1="231"

 bondAtom2="233"

 bondOrderType="0"

 bondOrder="1"

/><bond

 id="234"

 bondAtom1="231"

 bondAtom2="235"

 bondOrderType="0"

 bondOrder="1"

/><bond

 id="236"

 bondAtom1="140"

 bondAtom2="237"

 bondOrderType="13"

 bondOrder="2"

/><bond

 id="238"

 bondAtom1="146"

 bondAtom2="239"

 bondOrderType="13"

 bondOrder="2"

/><bond

 id="240"

 bondAtom1="35"

 bondAtom2="241"

 bondOrderType="15"

 bondOrder="1"

/><bond

 id="242"

 bondAtom1="241"

 bondAtom2="243"

 bondOrderType="15"

 bondOrder="2"

/><bond

 id="244"

 bondAtom1="243"

 bondAtom2="245"

 bondOrderType="15"

 bondOrder="1"

/><bond

 id="246"

 bondAtom1="245"

 bondAtom2="247"

 bondOrderType="15"

 bondOrder="2"

/><bond

 id="248"

 bondAtom1="247"

 bondAtom2="31"

 bondOrderType="15"

 bondOrder="1"

/><bond

 id="249"

 bondAtom1="245"

 bondAtom2="250"

 bondOrderType="15"

 bondOrder="1"

/><bond

 id="251"

 bondAtom1="250"

 bondAtom2="252"

 bondOrderType="15"

 bondOrder="2"

/><bond

 id="253"

 bondAtom1="252"

 bondAtom2="254"

 bondOrderType="15"

 bondOrder="1"

/><bond

 id="255"

 bondAtom1="254"

 bondAtom2="256"

 bondOrderType="15"

 bondOrder="2"

/><bond

 id="257"

 bondAtom1="256"

 bondAtom2="247"

 bondOrderType="15"

 bondOrder="1"

/><bond

 id="258"

 bondAtom1="252"

 bondAtom2="259"

 bondOrderType="0"

 bondOrder="1"

/><bond

 id="260"

 bondAtom1="259"

 bondAtom2="261"

 bondOrderType="0"

 bondOrder="1"

/><bond

 id="262"

 bondAtom1="261"

 bondAtom2="263"

 bondOrderType="0"

 bondOrder="1"

/><bond

 id="264"

 bondAtom1="263"

 bondAtom2="265"

 bondOrderType="0"

 bondOrder="1"

/><bond

 id="266"

 bondAtom1="265"

 bondAtom2="254"

 bondOrderType="0"

 bondOrder="1"

/><bond

 id="267"

 bondAtom1="243"

 bondAtom2="268"

 bondOrderType="0"

 bondOrder="1"

/><bond

 id="269"

 bondAtom1="268"

 bondAtom2="270"

 bondOrderType="0"

 bondOrder="1"

/><bond

 id="271"

 bondAtom1="270"

 bondAtom2="272"

 bondOrderType="0"

 bondOrder="1"

/><bond

 id="273"

 bondAtom1="272"

 bondAtom2="250"

 bondOrderType="0"

 bondOrder="1"

/><bond

 id="274"

 bondAtom1="272"

 bondAtom2="275"

 bondOrderType="0"

 bondOrder="1"

/><bond

 id="276"

 bondAtom1="275"

 bondAtom2="277"

 bondOrderType="0"

 bondOrder="1"

/><bond

 id="278"

 bondAtom1="275"

 bondAtom2="279"

 bondOrderType="0"

 bondOrder="1"

/><bond

 id="280"

 bondAtom1="33"

 bondAtom2="281"

 bondOrderType="0"

 bondOrder="1"

/><bond

 id="282"

 bondAtom1="281"

 bondAtom2="283"

 bondOrderType="0"

 bondOrder="1"

/><bond

 id="284"

 bondAtom1="283"

 bondAtom2="285"

 bondOrderType="0"

 bondOrder="1"

/><bond

 id="286"

 bondAtom1="285"

 bondAtom2="287"

 bondOrderType="0"

 bondOrder="1"

/><bond

 id="288"

 bondAtom1="283"

 bondAtom2="289"

 bondOrderType="0"

 bondOrder="1"

/><bond

 id="290"

 bondAtom1="287"

 bondAtom2="291"

 bondOrderType="0"

 bondOrder="1"

/><bond

 id="292"

 bondAtom1="289"

 bondAtom2="293"

 bondOrderType="15"

 bondOrder="2"

/><bond

 id="294"

 bondAtom1="293"

 bondAtom2="295"

 bondOrderType="15"

 bondOrder="1"

/><bond

 id="296"

 bondAtom1="295"

 bondAtom2="297"

 bondOrderType="15"

 bondOrder="2"

/><bond

 id="298"

 bondAtom1="297"

 bondAtom2="299"

 bondOrderType="15"

 bondOrder="1"

/><bond

 id="300"

 bondAtom1="299"

 bondAtom2="301"

 bondOrderType="15"

 bondOrder="2"

/><bond

 id="302"

 bondAtom1="301"

 bondAtom2="289"

 bondOrderType="15"

 bondOrder="1"

/><bond

 id="303"

 bondAtom1="299"

 bondAtom2="304"

 bondOrderType="15"

 bondOrder="1"

/><bond

 id="305"

 bondAtom1="304"

 bondAtom2="306"

 bondOrderType="15"

 bondOrder="2"

/><bond

 id="307"

 bondAtom1="306"

 bondAtom2="308"

 bondOrderType="15"

 bondOrder="1"

/><bond

 id="309"

 bondAtom1="308"

 bondAtom2="291"

 bondOrderType="15"

 bondOrder="2"

/><bond

 id="310"

 bondAtom1="291"

 bondAtom2="301"

 bondOrderType="15"

 bondOrder="1"

/><bond

 id="311"

 bondAtom1="287"

 bondAtom2="312"

 bondOrderType="0"

 bondOrder="1"

/><bond

 id="313"

 bondAtom1="306"

 bondAtom2="314"

 bondOrderType="0"

 bondOrder="1"

/><bond

 id="315"

 bondAtom1="314"

 bondAtom2="316"

 bondOrderType="0"

 bondOrder="1"

/><bond

 id="317"

 bondAtom1="316"

 bondAtom2="318"

 bondOrderType="0"

 bondOrder="1"

/><bond

 id="319"

 bondAtom1="318"

 bondAtom2="320"

 bondOrderType="0"

 bondOrder="1"

/><bond

 id="321"

 bondAtom1="320"

 bondAtom2="308"

 bondOrderType="0"

 bondOrder="1"

/><bond

 id="322"

 bondAtom1="318"

 bondAtom2="323"

 bondOrderType="0"

 bondOrder="1"

/><bond

 id="324"

 bondAtom1="323"

 bondAtom2="325"

 bondOrderType="0"

 bondOrder="1"

/><bond

 id="326"

 bondAtom1="327"

 bondAtom2="328"

 bondOrderType="0"

 bondOrder="1"

/><bond

 id="329"

 bondAtom1="330"

 bondAtom2="331"

 bondOrderType="0"

 bondOrder="1"

/><bond

 id="332"

 bondAtom1="333"

 bondAtom2="334"

 bondOrderType="13"

 bondOrder="2"

/><bond

 id="335"

 bondAtom1="336"

 bondAtom2="337"

 bondOrderType="13"

 bondOrder="2"

/><bond

 id="338"

 bondAtom1="304"

 bondAtom2="339"

 bondOrderType="0"

 bondOrder="1"

/><bond

 id="340"

 bondAtom1="339"

 bondAtom2="341"

 bondOrderType="0"

 bondOrder="1"

/><bond

 id="342"

 bondAtom1="341"

 bondAtom2="343"

 bondOrderType="0"

 bondOrder="1"

/><bond

 id="344"

 bondAtom1="341"

 bondAtom2="345"

 bondOrderType="13"

 bondOrder="2"

/><bond

 id="346"

 bondAtom1="339"

 bondAtom2="347"

 bondOrderType="0"

 bondOrder="1"

/><bond

 id="348"

 bondAtom1="347"

 bondAtom2="349"

 bondOrderType="0"

 bondOrder="1"

/><bond

 id="350"

 bondAtom1="349"

 bondAtom2="351"

 bondOrderType="0"

 bondOrder="1"

/><bond

 id="352"

 bondAtom1="349"

 bondAtom2="353"

 bondOrderType="0"

 bondOrder="1"

/><bond

 id="354"

 bondAtom1="353"

 bondAtom2="355"

 bondOrderType="0"

 bondOrder="1"

/><bond

 id="356"

 bondAtom1="355"

 bondAtom2="357"

 bondOrderType="0"

 bondOrder="1"

/><bond

 id="358"

 bondAtom1="357"

 bondAtom2="359"

 bondOrderType="0"

 bondOrder="1"

/><bond

 id="360"

 bondAtom1="359"

 bondAtom2="297"

 bondOrderType="0"

 bondOrder="1"

/><bond

 id="361"

 bondAtom1="355"

 bondAtom2="362"

 bondOrderType="0"

 bondOrder="1"

/><bond

 id="363"

 bondAtom1="362"

 bondAtom2="364"

 bondOrderType="0"

 bondOrder="1"

/><bond

 id="365"

 bondAtom1="362"

 bondAtom2="366"

 bondOrderType="13"

 bondOrder="2"

/><bond

 id="367"

 bondAtom1="364"

 bondAtom2="368"

 bondOrderType="0"

 bondOrder="1"

/><bond

 id="369"

 bondAtom1="368"

 bondAtom2="370"

 bondOrderType="15"

 bondOrder="2"

/><bond

 id="371"

 bondAtom1="370"

 bondAtom2="372"

 bondOrderType="0"

 bondOrder="1"

/><bond

 id="373"

 bondAtom1="372"

 bondAtom2="374"

 bondOrderType="0"

 bondOrder="1"

/><bond

 id="375"

 bondAtom1="374"

 bondAtom2="376"

 bondOrderType="0"

 bondOrder="1"

/><bond

 id="377"

 bondAtom1="376"

 bondAtom2="364"

 bondOrderType="0"

 bondOrder="1"

/><bond

 id="378"

 bondAtom1="368"

 bondAtom2="379"

 bondOrderType="15"

 bondOrder="1"

/><bond

 id="380"

 bondAtom1="379"

 bondAtom2="381"

 bondOrderType="15"

 bondOrder="2"

/><bond

 id="382"

 bondAtom1="381"

 bondAtom2="383"

 bondOrderType="15"

 bondOrder="1"

/><bond

 id="384"

 bondAtom1="383"

 bondAtom2="385"

 bondOrderType="15"

 bondOrder="2"

/><bond

 id="386"

 bondAtom1="385"

 bondAtom2="370"

 bondOrderType="15"

 bondOrder="1"

/><bond

 id="387"

 bondAtom1="381"

 bondAtom2="388"

 bondOrderType="0"

 bondOrder="1"

/><bond

 id="389"

 bondAtom1="388"

 bondAtom2="390"

 bondOrderType="0"

 bondOrder="1"

/><bond

 id="391"

 bondAtom1="390"

 bondAtom2="392"

 bondOrderType="15"

 bondOrder="2"

/><bond

 id="393"

 bondAtom1="392"

 bondAtom2="394"

 bondOrderType="0"

 bondOrder="1"

/><bond

 id="395"

 bondAtom1="394"

 bondAtom2="383"

 bondOrderType="0"

 bondOrder="1"

/><bond

 id="396"

 bondAtom1="390"

 bondAtom2="397"

 bondOrderType="15"

 bondOrder="1"

/><bond

 id="398"

 bondAtom1="397"

 bondAtom2="399"

 bondOrderType="15"

 bondOrder="2"

/><bond

 id="400"

 bondAtom1="399"

 bondAtom2="401"

 bondOrderType="15"

 bondOrder="1"

/><bond

 id="402"

 bondAtom1="401"

 bondAtom2="403"

 bondOrderType="15"

 bondOrder="2"

/><bond

 id="404"

 bondAtom1="403"

 bondAtom2="392"

 bondOrderType="15"

 bondOrder="1"

/><bond

 id="405"

 bondAtom1="372"

 bondAtom2="406"

 bondOrderType="13"

 bondOrder="2"

/><bond

 id="407"

 bondAtom1="388"

 bondAtom2="408"

 bondOrderType="13"

 bondOrder="2"

/><bond

 id="409"

 bondAtom1="394"

 bondAtom2="410"

 bondOrderType="13"

 bondOrder="2"

/><bond

 id="411"

 bondAtom1="403"

 bondAtom2="412"

 bondOrderType="0"

 bondOrder="1"

/><bond

 id="413"

 bondAtom1="399"

 bondAtom2="414"

 bondOrderType="0"

 bondOrder="1"

/><bond

 id="415"

 bondAtom1="414"

 bondAtom2="416"

 bondOrderType="0"

 bondOrder="1"

/><bond

 id="417"

 bondAtom1="416"

 bondAtom2="418"

 bondOrderType="0"

 bondOrder="1"

/><bond

 id="419"

 bondAtom1="418"

 bondAtom2="420"

 bondOrderType="0"

 bondOrder="1"

/><bond

 id="421"

 bondAtom1="420"

 bondAtom2="422"

 bondOrderType="0"

 bondOrder="1"

/><bond

 id="423"

 bondAtom1="412"

 bondAtom2="424"

 bondOrderType="0"

 bondOrder="1"

/><bond

 id="425"

 bondAtom1="424"

 bondAtom2="422"

 bondOrderType="0"

 bondOrder="1"

/><bond

 id="426"

 bondAtom1="424"

 bondAtom2="427"

 bondOrderType="0"

 bondOrder="1"

/><bond

 id="428"

 bondAtom1="427"

 bondAtom2="429"

 bondOrderType="0"

 bondOrder="1"

/><bond

 id="430"

 bondAtom1="427"

 bondAtom2="431"

 bondOrderType="0"

 bondOrder="1"

/><bond

 id="432"

 bondAtom1="397"

 bondAtom2="433"

 bondOrderType="0"

 bondOrder="1"

/><bond

 id="434"

 bondAtom1="435"

 bondAtom2="436"

 bondOrderType="13"

 bondOrder="2"

/><bond

 id="437"

 bondAtom1="438"

 bondAtom2="439"

 bondOrderType="0"

 bondOrder="1"

/><bond

 id="440"

 bondAtom1="441"

 bondAtom2="7"

 bondOrderType="13"

 bondOrder="2"

/><bond

 id="442"

 bondAtom1="7"

 bondAtom2="438"

 bondOrderType="0"

 bondOrder="1"

/><bond

 id="443"

 bondAtom1="438"

 bondAtom2="444"

 bondOrderType="0"

 bondOrder="1"

/><bond

 id="445"

 bondAtom1="444"

 bondAtom2="446"

 bondOrderType="13"

 bondOrder="2"

/><bond

 id="447"

 bondAtom1="441"

 bondAtom2="446"

 bondOrderType="0"

 bondOrder="1"

/><bond

 id="448"

 bondAtom1="449"

 bondAtom2="450"

 bondOrderType="0"

 bondOrder="1"

/><bond

 id="451"

 bondAtom1="450"

 bondAtom2="452"

 bondOrderType="0"

 bondOrder="1"

/><bond

 id="453"

 bondAtom1="452"

 bondAtom2="454"

 bondOrderType="15"

 bondOrder="1"

/><bond

 id="455"

 bondAtom1="454"

 bondAtom2="9"

 bondOrderType="15"

 bondOrder="2"

/><bond

 id="456"

 bondAtom1="9"

 bondAtom2="457"

 bondOrderType="15"

 bondOrder="1"

/><bond

 id="458"

 bondAtom1="457"

 bondAtom2="459"

 bondOrderType="15"

 bondOrder="2"

/><bond

 id="460"

 bondAtom1="459"

 bondAtom2="461"

 bondOrderType="15"

 bondOrder="1"

/><bond

 id="462"

 bondAtom1="452"

 bondAtom2="461"

 bondOrderType="15"

 bondOrder="2"

/><bond

 id="463"

 bondAtom1="461"

 bondAtom2="464"

 bondOrderType="0"

 bondOrder="1"

/><bond

 id="465"

 bondAtom1="464"

 bondAtom2="6"

 bondOrderType="0"

 bondOrder="1"

/><bond

 id="466"

 bondAtom1="449"

 bondAtom2="6"

 bondOrderType="0"

 bondOrder="1"

/><bond

 id="467"

 bondAtom1="12"

 bondAtom2="468"

 bondOrderType="15"

 bondOrder="2"

/><bond

 id="469"

 bondAtom1="468"

 bondAtom2="470"

 bondOrderType="15"

 bondOrder="1"

/><bond

 id="471"

 bondAtom1="470"

 bondAtom2="16"

 bondOrderType="15"

 bondOrder="2"

/><bond

 id="472"

 bondAtom1="16"

 bondAtom2="473"

 bondOrderType="15"

 bondOrder="1"

/><bond

 id="474"

 bondAtom1="473"

 bondAtom2="475"

 bondOrderType="15"

 bondOrder="2"

/><bond

 id="476"

 bondAtom1="12"

 bondAtom2="475"

 bondOrderType="15"

 bondOrder="1"

/><bond

 id="477"

 bondAtom1="42"

 bondAtom2="478"

 bondOrderType="15"

 bondOrder="2"

/><bond

 id="479"

 bondAtom1="478"

 bondAtom2="135"

 bondOrderType="15"

 bondOrder="1"

/><bond

 id="480"

 bondAtom1="135"

 bondAtom2="481"

 bondOrderType="15"

 bondOrder="2"

/><bond

 id="482"

 bondAtom1="481"

 bondAtom2="47"

 bondOrderType="15"

 bondOrder="1"

/><bond

 id="483"

 bondAtom1="47"

 bondAtom2="44"

 bondOrderType="15"

 bondOrder="2"

/><bond

 id="484"

 bondAtom1="42"

 bondAtom2="44"

 bondOrderType="15"

 bondOrder="1"

/><bond

 id="485"

 bondAtom1="68"

 bondAtom2="486"

 bondOrderType="0"

 bondOrder="1"

/><bond

 id="487"

 bondAtom1="486"

 bondAtom2="60"

 bondOrderType="0"

 bondOrder="1"

/><bond

 id="488"

 bondAtom1="60"

 bondAtom2="65"

 bondOrderType="0"

 bondOrder="1"

/><bond

 id="489"

 bondAtom1="65"

 bondAtom2="62"

 bondOrderType="0"

 bondOrder="1"

/><bond

 id="490"

 bondAtom1="62"

 bondAtom2="491"

 bondOrderType="0"

 bondOrder="1"

/><bond

 id="492"

 bondAtom1="68"

 bondAtom2="491"

 bondOrderType="0"

 bondOrder="1"

/><bond

 id="493"

 bondAtom1="150"

 bondAtom2="158"

 bondOrderType="15"

 bondOrder="2"

/><bond

 id="494"

 bondAtom1="158"

 bondAtom2="155"

 bondOrderType="15"

 bondOrder="1"

/><bond

 id="495"

 bondAtom1="155"

 bondAtom2="496"

 bondOrderType="15"

 bondOrder="2"

/><bond

 id="497"

 bondAtom1="496"

 bondAtom2="152"

 bondOrderType="15"

 bondOrder="1"

/><bond

 id="498"

 bondAtom1="152"

 bondAtom2="499"

 bondOrderType="15"

 bondOrder="2"

/><bond

 id="500"

 bondAtom1="150"

 bondAtom2="499"

 bondOrderType="15"

 bondOrder="1"

/><bond

 id="501"

 bondAtom1="225"

 bondAtom2="502"

 bondOrderType="0"

 bondOrder="1"

/><bond

 id="503"

 bondAtom1="502"

 bondAtom2="504"

 bondOrderType="0"

 bondOrder="1"

/><bond

 id="505"

 bondAtom1="504"

 bondAtom2="227"

 bondOrderType="0"

 bondOrder="1"

/><bond

 id="506"

 bondAtom1="227"

 bondAtom2="230"

 bondOrderType="0"

 bondOrder="1"

/><bond

 id="507"

 bondAtom1="230"

 bondAtom2="508"

 bondOrderType="0"

 bondOrder="1"

/><bond

 id="509"

 bondAtom1="225"

 bondAtom2="508"

 bondOrderType="0"

 bondOrder="1"

/><bond

 id="510"

 bondAtom1="511"

 bondAtom2="512"

 bondOrderType="15"

 bondOrder="2"

/><bond

 id="513"

 bondAtom1="512"

 bondAtom2="333"

 bondOrderType="0"

 bondOrder="1"

/><bond

 id="514"

 bondAtom1="333"

 bondAtom2="515"

 bondOrderType="0"

 bondOrder="1"

/><bond

 id="516"

 bondAtom1="515"

 bondAtom2="517"

 bondOrderType="0"

 bondOrder="1"

/><bond

 id="518"

 bondAtom1="517"

 bondAtom2="336"

 bondOrderType="0"

 bondOrder="1"

/><bond

 id="519"

 bondAtom1="336"

 bondAtom2="520"

 bondOrderType="0"

 bondOrder="1"

/><bond

 id="521"

 bondAtom1="520"

 bondAtom2="522"

 bondOrderType="0"

 bondOrder="1"

/><bond

 id="523"

 bondAtom1="522"

 bondAtom2="330"

 bondOrderType="0"

 bondOrder="1"

/><bond

 id="524"

 bondAtom1="330"

 bondAtom2="525"

 bondOrderType="0"

 bondOrder="1"

/><bond

 id="526"

 bondAtom1="525"

 bondAtom2="527"

 bondOrderType="0"

 bondOrder="1"

/><bond

 id="528"

 bondAtom1="527"

 bondAtom2="529"

 bondOrderType="0"

 bondOrder="1"

/><bond

 id="530"

 bondAtom1="511"

 bondAtom2="529"

 bondOrderType="15"

 bondOrder="1"

/><bond

 id="531"

 bondAtom1="529"

 bondAtom2="327"

 bondOrderType="15"

 bondOrder="2"

/><bond

 id="532"

 bondAtom1="327"

 bondAtom2="325"

 bondOrderType="15"

 bondOrder="1"

/><bond

 id="533"

 bondAtom1="325"

 bondAtom2="534"

 bondOrderType="15"

 bondOrder="2"

/><bond

 id="535"

 bondAtom1="512"

 bondAtom2="534"

 bondOrderType="15"

 bondOrder="1"

/><bond

 id="536"

 bondAtom1="537"

 bondAtom2="538"

 bondOrderType="0"

 bondOrder="1"

/><bond

 id="539"

 bondAtom1="538"

 bondAtom2="433"

 bondOrderType="0"

 bondOrder="1"

/><bond

 id="540"

 bondAtom1="433"

 bondAtom2="541"

 bondOrderType="0"

 bondOrder="1"

/><bond

 id="542"

 bondAtom1="541"

 bondAtom2="435"

 bondOrderType="0"

 bondOrder="1"

/><bond

 id="543"

 bondAtom1="435"

 bondAtom2="544"

 bondOrderType="0"

 bondOrder="1"

/><bond

 id="545"

 bondAtom1="537"

 bondAtom2="544"

 bondOrderType="0"

 bondOrder="1"

/><bond

 id="546"

 bondAtom1="454"

 bondAtom2="547"

 bondOrderType="0"

 bondOrder="1"

/><bond

 id="548"

 bondAtom1="457"

 bondAtom2="549"

 bondOrderType="0"

 bondOrder="1"

/><bond

 id="550"

 bondAtom1="459"

 bondAtom2="551"

 bondOrderType="0"

 bondOrder="1"

/><bond

 id="552"

 bondAtom1="449"

 bondAtom2="553"

 bondOrderType="0"

 bondOrder="1"

/><bond

 id="554"

 bondAtom1="449"

 bondAtom2="555"

 bondOrderType="0"

 bondOrder="1"

/><bond

 id="556"

 bondAtom1="6"

 bondAtom2="557"

 bondOrderType="0"

 bondOrder="1"

/><bond

 id="558"

 bondAtom1="468"

 bondAtom2="559"

 bondOrderType="0"

 bondOrder="1"

/><bond

 id="560"

 bondAtom1="470"

 bondAtom2="561"

 bondOrderType="0"

 bondOrder="1"

/><bond

 id="562"

 bondAtom1="473"

 bondAtom2="563"

 bondOrderType="0"

 bondOrder="1"

/><bond

 id="564"

 bondAtom1="475"

 bondAtom2="565"

 bondOrderType="0"

 bondOrder="1"

/><bond

 id="566"

 bondAtom1="17"

 bondAtom2="567"

 bondOrderType="0"

 bondOrder="1"

/><bond

 id="568"

 bondAtom1="17"

 bondAtom2="569"

 bondOrderType="0"

 bondOrder="1"

/><bond

 id="570"

 bondAtom1="21"

 bondAtom2="571"

 bondOrderType="0"

 bondOrder="1"

/><bond

 id="572"

 bondAtom1="21"

 bondAtom2="573"

 bondOrderType="0"

 bondOrder="1"

/><bond

 id="574"

 bondAtom1="25"

 bondAtom2="575"

 bondOrderType="0"

 bondOrder="1"

/><bond

 id="576"

 bondAtom1="29"

 bondAtom2="577"

 bondOrderType="0"

 bondOrder="1"

/><bond

 id="578"

 bondAtom1="33"

 bondAtom2="579"

 bondOrderType="0"

 bondOrder="1"

/><bond

 id="580"

 bondAtom1="478"

 bondAtom2="581"

 bondOrderType="0"

 bondOrder="1"

/><bond

 id="582"

 bondAtom1="481"

 bondAtom2="583"

 bondOrderType="0"

 bondOrder="1"

/><bond

 id="584"

 bondAtom1="45"

 bondAtom2="585"

 bondOrderType="0"

 bondOrder="1"

/><bond

 id="586"

 bondAtom1="48"

 bondAtom2="587"

 bondOrderType="0"

 bondOrder="1"

/><bond

 id="588"

 bondAtom1="48"

 bondAtom2="589"

 bondOrderType="0"

 bondOrder="1"

/><bond

 id="590"

 bondAtom1="52"

 bondAtom2="591"

 bondOrderType="0"

 bondOrder="1"

/><bond

 id="592"

 bondAtom1="58"

 bondAtom2="593"

 bondOrderType="0"

 bondOrder="1"

/><bond

 id="594"

 bondAtom1="58"

 bondAtom2="595"

 bondOrderType="0"

 bondOrder="1"

/><bond

 id="596"

 bondAtom1="60"

 bondAtom2="597"

 bondOrderType="0"

 bondOrder="1"

/><bond

 id="598"

 bondAtom1="486"

 bondAtom2="599"

 bondOrderType="0"

 bondOrder="1"

/><bond

 id="600"

 bondAtom1="486"

 bondAtom2="601"

 bondOrderType="0"

 bondOrder="1"

/><bond

 id="602"

 bondAtom1="68"

 bondAtom2="603"

 bondOrderType="0"

 bondOrder="1"

/><bond

 id="604"

 bondAtom1="65"

 bondAtom2="605"

 bondOrderType="0"

 bondOrder="1"

/><bond

 id="606"

 bondAtom1="66"

 bondAtom2="607"

 bondOrderType="0"

 bondOrder="1"

/><bond

 id="608"

 bondAtom1="66"

 bondAtom2="609"

 bondOrderType="0"

 bondOrder="1"

/><bond

 id="610"

 bondAtom1="66"

 bondAtom2="611"

 bondOrderType="0"

 bondOrder="1"

/><bond

 id="612"

 bondAtom1="69"

 bondAtom2="613"

 bondOrderType="0"

 bondOrder="1"

/><bond

 id="614"

 bondAtom1="69"

 bondAtom2="615"

 bondOrderType="0"

 bondOrder="1"

/><bond

 id="616"

 bondAtom1="69"

 bondAtom2="617"

 bondOrderType="0"

 bondOrder="1"

/><bond

 id="618"

 bondAtom1="81"

 bondAtom2="619"

 bondOrderType="0"

 bondOrder="1"

/><bond

 id="620"

 bondAtom1="95"

 bondAtom2="621"

 bondOrderType="0"

 bondOrder="1"

/><bond

 id="622"

 bondAtom1="95"

 bondAtom2="623"

 bondOrderType="0"

 bondOrder="1"

/><bond

 id="624"

 bondAtom1="97"

 bondAtom2="625"

 bondOrderType="0"

 bondOrder="1"

/><bond

 id="626"

 bondAtom1="97"

 bondAtom2="627"

 bondOrderType="0"

 bondOrder="1"

/><bond

 id="628"

 bondAtom1="102"

 bondAtom2="629"

 bondOrderType="0"

 bondOrder="1"

/><bond

 id="630"

 bondAtom1="102"

 bondAtom2="631"

 bondOrderType="0"

 bondOrder="1"

/><bond

 id="632"

 bondAtom1="109"

 bondAtom2="633"

 bondOrderType="0"

 bondOrder="1"

/><bond

 id="634"

 bondAtom1="109"

 bondAtom2="635"

 bondOrderType="0"

 bondOrder="1"

/><bond

 id="636"

 bondAtom1="111"

 bondAtom2="637"

 bondOrderType="0"

 bondOrder="1"

/><bond

 id="638"

 bondAtom1="111"

 bondAtom2="639"

 bondOrderType="0"

 bondOrder="1"

/><bond

 id="640"

 bondAtom1="113"

 bondAtom2="641"

 bondOrderType="0"

 bondOrder="1"

/><bond

 id="642"

 bondAtom1="113"

 bondAtom2="643"

 bondOrderType="0"

 bondOrder="1"

/><bond

 id="644"

 bondAtom1="115"

 bondAtom2="645"

 bondOrderType="0"

 bondOrder="1"

/><bond

 id="646"

 bondAtom1="115"

 bondAtom2="647"

 bondOrderType="0"

 bondOrder="1"

/><bond

 id="648"

 bondAtom1="117"

 bondAtom2="649"

 bondOrderType="0"

 bondOrder="1"

/><bond

 id="650"

 bondAtom1="117"

 bondAtom2="651"

 bondOrderType="0"

 bondOrder="1"

/><bond

 id="652"

 bondAtom1="121"

 bondAtom2="653"

 bondOrderType="0"

 bondOrder="1"

/><bond

 id="654"

 bondAtom1="121"

 bondAtom2="655"

 bondOrderType="0"

 bondOrder="1"

/><bond

 id="656"

 bondAtom1="126"

 bondAtom2="657"

 bondOrderType="0"

 bondOrder="1"

/><bond

 id="658"

 bondAtom1="128"

 bondAtom2="659"

 bondOrderType="0"

 bondOrder="1"

/><bond

 id="660"

 bondAtom1="130"

 bondAtom2="661"

 bondOrderType="0"

 bondOrder="1"

/><bond

 id="662"

 bondAtom1="132"

 bondAtom2="663"

 bondOrderType="0"

 bondOrder="1"

/><bond

 id="664"

 bondAtom1="138"

 bondAtom2="665"

 bondOrderType="0"

 bondOrder="1"

/><bond

 id="666"

 bondAtom1="138"

 bondAtom2="667"

 bondOrderType="0"

 bondOrder="1"

/><bond

 id="668"

 bondAtom1="142"

 bondAtom2="669"

 bondOrderType="0"

 bondOrder="1"

/><bond

 id="670"

 bondAtom1="142"

 bondAtom2="671"

 bondOrderType="0"

 bondOrder="1"

/><bond

 id="672"

 bondAtom1="144"

 bondAtom2="673"

 bondOrderType="0"

 bondOrder="1"

/><bond

 id="674"

 bondAtom1="148"

 bondAtom2="675"

 bondOrderType="0"

 bondOrder="1"

/><bond

 id="676"

 bondAtom1="496"

 bondAtom2="677"

 bondOrderType="0"

 bondOrder="1"

/><bond

 id="678"

 bondAtom1="499"

 bondAtom2="679"

 bondOrderType="0"

 bondOrder="1"

/><bond

 id="680"

 bondAtom1="153"

 bondAtom2="681"

 bondOrderType="0"

 bondOrder="1"

/><bond

 id="682"

 bondAtom1="153"

 bondAtom2="683"

 bondOrderType="0"

 bondOrder="1"

/><bond

 id="684"

 bondAtom1="153"

 bondAtom2="685"

 bondOrderType="0"

 bondOrder="1"

/><bond

 id="686"

 bondAtom1="156"

 bondAtom2="687"

 bondOrderType="0"

 bondOrder="1"

/><bond

 id="688"

 bondAtom1="159"

 bondAtom2="689"

 bondOrderType="0"

 bondOrder="1"

/><bond

 id="690"

 bondAtom1="159"

 bondAtom2="691"

 bondOrderType="0"

 bondOrder="1"

/><bond

 id="692"

 bondAtom1="159"

 bondAtom2="693"

 bondOrderType="0"

 bondOrder="1"

/><bond

 id="694"

 bondAtom1="161"

 bondAtom2="695"

 bondOrderType="0"

 bondOrder="1"

/><bond

 id="696"

 bondAtom1="161"

 bondAtom2="697"

 bondOrderType="0"

 bondOrder="1"

/><bond

 id="698"

 bondAtom1="174"

 bondAtom2="699"

 bondOrderType="0"

 bondOrder="1"

/><bond

 id="700"

 bondAtom1="176"

 bondAtom2="701"

 bondOrderType="0"

 bondOrder="1"

/><bond

 id="702"

 bondAtom1="188"

 bondAtom2="703"

 bondOrderType="0"

 bondOrder="1"

/><bond

 id="704"

 bondAtom1="188"

 bondAtom2="705"

 bondOrderType="0"

 bondOrder="1"

/><bond

 id="706"

 bondAtom1="192"

 bondAtom2="707"

 bondOrderType="0"

 bondOrder="1"

/><bond

 id="708"

 bondAtom1="192"

 bondAtom2="709"

 bondOrderType="0"

 bondOrder="1"

/><bond

 id="710"

 bondAtom1="201"

 bondAtom2="711"

 bondOrderType="0"

 bondOrder="1"

/><bond

 id="712"

 bondAtom1="203"

 bondAtom2="713"

 bondOrderType="0"

 bondOrder="1"

/><bond

 id="714"

 bondAtom1="206"

 bondAtom2="715"

 bondOrderType="0"

 bondOrder="1"

/><bond

 id="716"

 bondAtom1="208"

 bondAtom2="717"

 bondOrderType="0"

 bondOrder="1"

/><bond

 id="718"

 bondAtom1="208"

 bondAtom2="719"

 bondOrderType="0"

 bondOrder="1"

/><bond

 id="720"

 bondAtom1="215"

 bondAtom2="721"

 bondOrderType="0"

 bondOrder="1"

/><bond

 id="722"

 bondAtom1="215"

 bondAtom2="723"

 bondOrderType="0"

 bondOrder="1"

/><bond

 id="724"

 bondAtom1="215"

 bondAtom2="725"

 bondOrderType="0"

 bondOrder="1"

/><bond

 id="726"

 bondAtom1="219"

 bondAtom2="727"

 bondOrderType="0"

 bondOrder="1"

/><bond

 id="728"

 bondAtom1="225"

 bondAtom2="729"

 bondOrderType="0"

 bondOrder="1"

/><bond

 id="730"

 bondAtom1="502"

 bondAtom2="731"

 bondOrderType="0"

 bondOrder="1"

/><bond

 id="732"

 bondAtom1="502"

 bondAtom2="733"

 bondOrderType="0"

 bondOrder="1"

/><bond

 id="734"

 bondAtom1="227"

 bondAtom2="735"

 bondOrderType="0"

 bondOrder="1"

/><bond

 id="736"

 bondAtom1="230"

 bondAtom2="737"

 bondOrderType="0"

 bondOrder="1"

/><bond

 id="738"

 bondAtom1="228"

 bondAtom2="739"

 bondOrderType="0"

 bondOrder="1"

/><bond

 id="740"

 bondAtom1="228"

 bondAtom2="741"

 bondOrderType="0"

 bondOrder="1"

/><bond

 id="742"

 bondAtom1="228"

 bondAtom2="743"

 bondOrderType="0"

 bondOrder="1"

/><bond

 id="744"

 bondAtom1="231"

 bondAtom2="745"

 bondOrderType="0"

 bondOrder="1"

/><bond

 id="746"

 bondAtom1="233"

 bondAtom2="747"

 bondOrderType="0"

 bondOrder="1"

/><bond

 id="748"

 bondAtom1="233"

 bondAtom2="749"

 bondOrderType="0"

 bondOrder="1"

/><bond

 id="750"

 bondAtom1="233"

 bondAtom2="751"

 bondOrderType="0"

 bondOrder="1"

/><bond

 id="752"

 bondAtom1="235"

 bondAtom2="753"

 bondOrderType="0"

 bondOrder="1"

/><bond

 id="754"

 bondAtom1="235"

 bondAtom2="755"

 bondOrderType="0"

 bondOrder="1"

/><bond

 id="756"

 bondAtom1="235"

 bondAtom2="757"

 bondOrderType="0"

 bondOrder="1"

/><bond

 id="758"

 bondAtom1="241"

 bondAtom2="759"

 bondOrderType="0"

 bondOrder="1"

/><bond

 id="760"

 bondAtom1="256"

 bondAtom2="761"

 bondOrderType="0"

 bondOrder="1"

/><bond

 id="762"

 bondAtom1="259"

 bondAtom2="763"

 bondOrderType="0"

 bondOrder="1"

/><bond

 id="764"

 bondAtom1="259"

 bondAtom2="765"

 bondOrderType="0"

 bondOrder="1"

/><bond

 id="766"

 bondAtom1="261"

 bondAtom2="767"

 bondOrderType="0"

 bondOrder="1"

/><bond

 id="768"

 bondAtom1="261"

 bondAtom2="769"

 bondOrderType="0"

 bondOrder="1"

/><bond

 id="770"

 bondAtom1="263"

 bondAtom2="771"

 bondOrderType="0"

 bondOrder="1"

/><bond

 id="772"

 bondAtom1="263"

 bondAtom2="773"

 bondOrderType="0"

 bondOrder="1"

/><bond

 id="774"

 bondAtom1="265"

 bondAtom2="775"

 bondOrderType="0"

 bondOrder="1"

/><bond

 id="776"

 bondAtom1="265"

 bondAtom2="777"

 bondOrderType="0"

 bondOrder="1"

/><bond

 id="778"

 bondAtom1="268"

 bondAtom2="779"

 bondOrderType="0"

 bondOrder="1"

/><bond

 id="780"

 bondAtom1="268"

 bondAtom2="781"

 bondOrderType="0"

 bondOrder="1"

/><bond

 id="782"

 bondAtom1="270"

 bondAtom2="783"

 bondOrderType="0"

 bondOrder="1"

/><bond

 id="784"

 bondAtom1="270"

 bondAtom2="785"

 bondOrderType="0"

 bondOrder="1"

/><bond

 id="786"

 bondAtom1="272"

 bondAtom2="787"

 bondOrderType="0"

 bondOrder="1"

/><bond

 id="788"

 bondAtom1="275"

 bondAtom2="789"

 bondOrderType="0"

 bondOrder="1"

/><bond

 id="790"

 bondAtom1="277"

 bondAtom2="791"

 bondOrderType="0"

 bondOrder="1"

/><bond

 id="792"

 bondAtom1="277"

 bondAtom2="793"

 bondOrderType="0"

 bondOrder="1"

/><bond

 id="794"

 bondAtom1="277"

 bondAtom2="795"

 bondOrderType="0"

 bondOrder="1"

/><bond

 id="796"

 bondAtom1="279"

 bondAtom2="797"

 bondOrderType="0"

 bondOrder="1"

/><bond

 id="798"

 bondAtom1="279"

 bondAtom2="799"

 bondOrderType="0"

 bondOrder="1"

/><bond

 id="800"

 bondAtom1="279"

 bondAtom2="801"

 bondOrderType="0"

 bondOrder="1"

/><bond

 id="802"

 bondAtom1="281"

 bondAtom2="803"

 bondOrderType="0"

 bondOrder="1"

/><bond

 id="804"

 bondAtom1="281"

 bondAtom2="805"

 bondOrderType="0"

 bondOrder="1"

/><bond

 id="806"

 bondAtom1="283"

 bondAtom2="807"

 bondOrderType="0"

 bondOrder="1"

/><bond

 id="808"

 bondAtom1="287"

 bondAtom2="809"

 bondOrderType="0"

 bondOrder="1"

/><bond

 id="810"

 bondAtom1="293"

 bondAtom2="811"

 bondOrderType="0"

 bondOrder="1"

/><bond

 id="812"

 bondAtom1="295"

 bondAtom2="813"

 bondOrderType="0"

 bondOrder="1"

/><bond

 id="814"

 bondAtom1="312"

 bondAtom2="815"

 bondOrderType="0"

 bondOrder="1"

/><bond

 id="816"

 bondAtom1="312"

 bondAtom2="817"

 bondOrderType="0"

 bondOrder="1"

/><bond

 id="818"

 bondAtom1="312"

 bondAtom2="819"

 bondOrderType="0"

 bondOrder="1"

/><bond

 id="820"

 bondAtom1="314"

 bondAtom2="821"

 bondOrderType="0"

 bondOrder="1"

/><bond

 id="822"

 bondAtom1="314"

 bondAtom2="823"

 bondOrderType="0"

 bondOrder="1"

/><bond

 id="824"

 bondAtom1="316"

 bondAtom2="825"

 bondOrderType="0"

 bondOrder="1"

/><bond

 id="826"

 bondAtom1="316"

 bondAtom2="827"

 bondOrderType="0"

 bondOrder="1"

/><bond

 id="828"

 bondAtom1="318"

 bondAtom2="829"

 bondOrderType="0"

 bondOrder="1"

/><bond

 id="830"

 bondAtom1="320"

 bondAtom2="831"

 bondOrderType="0"

 bondOrder="1"

/><bond

 id="832"

 bondAtom1="320"

 bondAtom2="833"

 bondOrderType="0"

 bondOrder="1"

/><bond

 id="834"

 bondAtom1="511"

 bondAtom2="835"

 bondOrderType="0"

 bondOrder="1"

/><bond

 id="836"

 bondAtom1="328"

 bondAtom2="837"

 bondOrderType="0"

 bondOrder="1"

/><bond

 id="838"

 bondAtom1="328"

 bondAtom2="839"

 bondOrderType="0"

 bondOrder="1"

/><bond

 id="840"

 bondAtom1="328"

 bondAtom2="841"

 bondOrderType="0"

 bondOrder="1"

/><bond

 id="842"

 bondAtom1="527"

 bondAtom2="843"

 bondOrderType="0"

 bondOrder="1"

/><bond

 id="844"

 bondAtom1="527"

 bondAtom2="845"

 bondOrderType="0"

 bondOrder="1"

/><bond

 id="846"

 bondAtom1="330"

 bondAtom2="847"

 bondOrderType="0"

 bondOrder="1"

/><bond

 id="848"

 bondAtom1="331"

 bondAtom2="849"

 bondOrderType="0"

 bondOrder="1"

/><bond

 id="850"

 bondAtom1="331"

 bondAtom2="851"

 bondOrderType="0"

 bondOrder="1"

/><bond

 id="852"

 bondAtom1="331"

 bondAtom2="853"

 bondOrderType="0"

 bondOrder="1"

/><bond

 id="854"

 bondAtom1="522"

 bondAtom2="855"

 bondOrderType="0"

 bondOrder="1"

/><bond

 id="856"

 bondAtom1="522"

 bondAtom2="857"

 bondOrderType="0"

 bondOrder="1"

/><bond

 id="858"

 bondAtom1="520"

 bondAtom2="859"

 bondOrderType="0"

 bondOrder="1"

/><bond

 id="860"

 bondAtom1="520"

 bondAtom2="861"

 bondOrderType="0"

 bondOrder="1"

/><bond

 id="862"

 bondAtom1="517"

 bondAtom2="863"

 bondOrderType="0"

 bondOrder="1"

/><bond

 id="864"

 bondAtom1="517"

 bondAtom2="865"

 bondOrderType="0"

 bondOrder="1"

/><bond

 id="866"

 bondAtom1="339"

 bondAtom2="867"

 bondOrderType="0"

 bondOrder="1"

/><bond

 id="868"

 bondAtom1="343"

 bondAtom2="869"

 bondOrderType="0"

 bondOrder="1"

/><bond

 id="870"

 bondAtom1="347"

 bondAtom2="871"

 bondOrderType="0"

 bondOrder="1"

/><bond

 id="872"

 bondAtom1="347"

 bondAtom2="873"

 bondOrderType="0"

 bondOrder="1"

/><bond

 id="874"

 bondAtom1="349"

 bondAtom2="875"

 bondOrderType="0"

 bondOrder="1"

/><bond

 id="876"

 bondAtom1="351"

 bondAtom2="877"

 bondOrderType="0"

 bondOrder="1"

/><bond

 id="878"

 bondAtom1="351"

 bondAtom2="879"

 bondOrderType="0"

 bondOrder="1"

/><bond

 id="880"

 bondAtom1="351"

 bondAtom2="881"

 bondOrderType="0"

 bondOrder="1"

/><bond

 id="882"

 bondAtom1="353"

 bondAtom2="883"

 bondOrderType="0"

 bondOrder="1"

/><bond

 id="884"

 bondAtom1="353"

 bondAtom2="885"

 bondOrderType="0"

 bondOrder="1"

/><bond

 id="886"

 bondAtom1="355"

 bondAtom2="887"

 bondOrderType="0"

 bondOrder="1"

/><bond

 id="888"

 bondAtom1="359"

 bondAtom2="889"

 bondOrderType="0"

 bondOrder="1"

/><bond

 id="890"

 bondAtom1="359"

 bondAtom2="891"

 bondOrderType="0"

 bondOrder="1"

/><bond

 id="892"

 bondAtom1="364"

 bondAtom2="893"

 bondOrderType="0"

 bondOrder="1"

/><bond

 id="894"

 bondAtom1="374"

 bondAtom2="895"

 bondOrderType="0"

 bondOrder="1"

/><bond

 id="896"

 bondAtom1="374"

 bondAtom2="897"

 bondOrderType="0"

 bondOrder="1"

/><bond

 id="898"

 bondAtom1="379"

 bondAtom2="899"

 bondOrderType="0"

 bondOrder="1"

/><bond

 id="900"

 bondAtom1="385"

 bondAtom2="901"

 bondOrderType="0"

 bondOrder="1"

/><bond

 id="902"

 bondAtom1="401"

 bondAtom2="903"

 bondOrderType="0"

 bondOrder="1"

/><bond

 id="904"

 bondAtom1="414"

 bondAtom2="905"

 bondOrderType="0"

 bondOrder="1"

/><bond

 id="906"

 bondAtom1="414"

 bondAtom2="907"

 bondOrderType="0"

 bondOrder="1"

/><bond

 id="908"

 bondAtom1="418"

 bondAtom2="909"

 bondOrderType="0"

 bondOrder="1"

/><bond

 id="910"

 bondAtom1="418"

 bondAtom2="911"

 bondOrderType="0"

 bondOrder="1"

/><bond

 id="912"

 bondAtom1="420"

 bondAtom2="913"

 bondOrderType="0"

 bondOrder="1"

/><bond

 id="914"

 bondAtom1="420"

 bondAtom2="915"

 bondOrderType="0"

 bondOrder="1"

/><bond

 id="916"

 bondAtom1="422"

 bondAtom2="917"

 bondOrderType="0"

 bondOrder="1"

/><bond

 id="918"

 bondAtom1="422"

 bondAtom2="919"

 bondOrderType="0"

 bondOrder="1"

/><bond

 id="920"

 bondAtom1="424"

 bondAtom2="921"

 bondOrderType="0"

 bondOrder="1"

/><bond

 id="922"

 bondAtom1="427"

 bondAtom2="923"

 bondOrderType="0"

 bondOrder="1"

/><bond

 id="924"

 bondAtom1="429"

 bondAtom2="925"

 bondOrderType="0"

 bondOrder="1"

/><bond

 id="926"

 bondAtom1="429"

 bondAtom2="927"

 bondOrderType="0"

 bondOrder="1"

/><bond

 id="928"

 bondAtom1="429"

 bondAtom2="929"

 bondOrderType="0"

 bondOrder="1"

/><bond

 id="930"

 bondAtom1="431"

 bondAtom2="931"

 bondOrderType="0"

 bondOrder="1"

/><bond

 id="932"

 bondAtom1="431"

 bondAtom2="933"

 bondOrderType="0"

 bondOrder="1"

/><bond

 id="934"

 bondAtom1="431"

 bondAtom2="935"

 bondOrderType="0"

 bondOrder="1"

/><bond

 id="936"

 bondAtom1="433"

 bondAtom2="937"

 bondOrderType="0"

 bondOrder="1"

/><bond

 id="938"

 bondAtom1="538"

 bondAtom2="939"

 bondOrderType="0"

 bondOrder="1"

/><bond

 id="940"

 bondAtom1="538"

 bondAtom2="941"

 bondOrderType="0"

 bondOrder="1"

/><bond

 id="942"

 bondAtom1="537"

 bondAtom2="943"

 bondOrderType="0"

 bondOrder="1"

/><bond

 id="944"

 bondAtom1="537"

 bondAtom2="945"

 bondOrderType="0"

 bondOrder="1"

/><bond

 id="946"

 bondAtom1="541"

 bondAtom2="947"

 bondOrderType="0"

 bondOrder="1"

/><bond

 id="948"

 bondAtom1="541"

 bondAtom2="949"

 bondOrderType="0"

 bondOrder="1"

/><bond

 id="950"

 bondAtom1="441"

 bondAtom2="951"

 bondOrderType="0"

 bondOrder="1"

/><bond

 id="952"

 bondAtom1="446"

 bondAtom2="953"

 bondOrderType="0"

 bondOrder="1"

/><bond

 id="954"

 bondAtom1="438"

 bondAtom2="955"

 bondOrderType="0"

 bondOrder="1"

/><bond

 id="956"

 bondAtom1="439"

 bondAtom2="957"

 bondOrderType="0"

 bondOrder="1"

/></fragment></group></model></C3XML>
